# Supplementary material for: Gene expression in meningeal lymphatic endothelial cells following traumatic brain injury in mice
Source: PLoS One. 2022 Sep 6;17(9):e0273892. doi: 10.1371/journal.pone.0273892 (PMC9447870; doi:10.1371/journal.pone.0273892)
Supplement: S1 Table — (XLSX) [file pone.0273892.s001.xlsx]

## Sheet: S1
S1 Table. All terms of Gene Ontology (GO) and pathway analysis by g:Profiler for 657 genes in 1242 transcripts of ≥ 2-folds changes, and P value ≤ 0.05
source	term_name	term_id	adjusted_p_value	negative_log10_of_adjusted_p_value	term_size	query_size	intersection_size	effective_domain_size	intersections
GO:MF	S1 Table. All terms of Gene Ontology (GO) and patnway analysis by g:Profiler for 657 genes in 1242 transcripts of ≥ 2-folds changes, and P value ≤ 0.05	GO:0005488	1.77023e-05	4.75197	16189	421	320	25399	ZFP87,ZFP36L1,ZBTB10,ZBBX,XCL1,WWC1,VWF,VIM,VCAN,UTRN,UNC13C,TSTD1,TST,TSPAN13,TSPAN8,TSHZ2,TRAK2,TPM2,TNIP3,TNFSF9,TNFSF4,TNC,TMEM38A,TLR6,TJP1,TIE1,TGM2,TGFBI,TEK,TAGLN,TAC4,SYT1,SULT1C1,STRBP,STOML3,STFA3,STFA2L1,STFA2,STFA1,GM21340,GM21242,SRD5A2,SPP1,SPARCL1,SPA17,SORBS2,SNCG,SNAP25,SLY,SLCO2A1,SLC27A2,SLC9A3R2,SLC2A1,SHROOM4,SHE,SH2D2A,SERPINE1,SEMA7A,SEMA3G,SELP,SELE,SAMD3,S100A11,S100A8,S…
GO:MF	protein binding	GO:0005515	2.23945e-08	7.64986	10433	421	239	25399	ZFP36L1,ZBTB10,XCL1,WWC1,VWF,VIM,UTRN,UNC13C,TSTD1,TSPAN13,TSPAN8,TSHZ2,TRAK2,TPM2,TNIP3,TNFSF9,TNFSF4,TNC,TMEM38A,TLR6,TJP1,TIE1,TGFBI,TEK,TAGLN,TAC4,SYT1,STRBP,STOML3,STFA3,STFA2L1,STFA2,STFA1,GM21340,GM21242,SPP1,SPARCL1,SPA17,SORBS2,SNCG,SNAP25,SLY,SLCO2A1,SLC27A2,SLC9A3R2,SLC2A1,SHROOM4,SHE,SH2D2A,SERPINE1,SEMA7A,SEMA3G,SELP,SELE,SAMD3,S100A11,S100A8,S100A5,S1PR1,RSAD2,ROBO4,RGS4,RGS1,RETNLG…
GO:MF	signaling receptor binding	GO:0005102	3.2608e-12	11.4867	1667	421	74	25399	XCL1,VWF,UTRN,TSPAN8,TRAK2,TNFSF9,TNFSF4,TLR6,TGFBI,TAC4,SYT1,SPP1,SLC9A3R2,SERPINE1,SEMA7A,SEMA3G,S100A8,S1PR1,RETNLG,PTPN14,PPBP,PF4,MS4A1,LTB,LRP2,LAMA3,KIF5C,KDR,JCHAIN,JAM2,ITGB1,ITGAX,ITGA5,IL6,IL1A,IGHV5-4,IGHV2-5,IGHV2-2,IGHV1-78,IGHV1-77,IGHV1-69,IGHV1-64,IGHV1-55,IGHV1-53,IGHV1-43,IGHV1-42,IGHV1-34,IGHV1-31,IGHV1-12,IGHV1-11,IGHV1-5,IGHV1-4,IGHM,IFNG,HCST,GPNMB,GNAL,FN1,FCGR1,FABP4,ENPP…
GO:MF	protein-containing complex binding	GO:0044877	0.011867	1.92566	1505	421	47	25399	VWF,VIM,UTRN,TSTD1,TSPAN8,TPM2,TGFBI,TAGLN,SPP1,SPARCL1,SHROOM4,SEMA7A,PON1,PLS3,NEXN,MYOM1,MYO1D,MYH11,MSR1,MS4A1,LRRC15,LRP2,LAMA3,KRT8,KLRC2,KLRC1,KDR,KCND2,JCHAIN,JAM2,ITGB1,ITGA5,GPNMB,GNAL,FN1,FCGR1,ENPP1,CTSK,CTNNA3,CDKN1A,CDH5,CD93,CAV1,ATP6V1B1,APC,ADGRG6,ADCY4
GO:MF	calcium ion binding	GO:0005509	0.00207997	2.68194	719	421	30	25399	VCAN,UNC13C,TGM2,SYT1,SPARCL1,SELP,SELE,S100A11,S100A8,S100A5,PON1,PLS3,PLCB1,MYL9,LTBP1,LRP2,FSTL5,FBLN2,ENPP3,EHD2,DLL4,DGKA,CLEC4N,CDH5,CD93,CASQ2,CAPNS1,CALB2,ADGRL4,ADGRE1
GO:MF	carbohydrate binding	GO:0030246	0.000130367	3.88483	280	421	19	25399	VCAN,SELP,SELE,PTPRB,PRPS2,PRG4,PPP1R3C,LGALS1,KLRE1,KLRA9,KLRA3,GALM,ENPP1,ENG,EMCN,CLEC14A,CLEC9A,CLEC4N,CD93
GO:MF	cell adhesion molecule binding	GO:0050839	5.08416e-06	5.29378	279	421	21	25399	VWF,UTRN,TSPAN8,TJP1,TGFBI,SPP1,SEMA7A,PVR,PTPRB,NEXN,LAMA3,KDR,JAM2,ITGB1,ITGA5,GPNMB,FN1,ESAM,DSP,CTNNA3,CDH5
GO:MF	modification-dependent protein binding	GO:0140030	0.00913489	2.0393	218	421	14	25399	TNIP3,GM21340,GM21242,GM21330,GM20902,GM21719,GM21462,GM21394,GM21310,GM21469,GM20854,GM20825,GM20795,GM20909
GO:MF	antigen binding	GO:0003823	9.83091e-08	7.00741	202	421	20	25399	KLRC2,KLRC1,JCHAIN,IGHV5-4,IGHV2-5,IGHV2-2,IGHV1-78,IGHV1-77,IGHV1-69,IGHV1-64,IGHV1-55,IGHV1-53,IGHV1-43,IGHV1-42,IGHV1-34,IGHV1-31,IGHV1-12,IGHV1-11,IGHV1-5,IGHV1-4
GO:MF	integrin binding	GO:0005178	0.00020831	3.68129	135	421	13	25399	VWF,UTRN,TSPAN8,TGFBI,SPP1,SEMA7A,LAMA3,KDR,JAM2,ITGB1,ITGA5,GPNMB,FN1
GO:MF	immunoglobulin receptor binding	GO:0034987	2.07313e-10	9.68337	128	421	19	25399	JCHAIN,IGHV5-4,IGHV2-5,IGHV2-2,IGHV1-78,IGHV1-77,IGHV1-69,IGHV1-64,IGHV1-55,IGHV1-53,IGHV1-43,IGHV1-42,IGHV1-34,IGHV1-31,IGHV1-12,IGHV1-11,IGHV1-5,IGHV1-4,IGHM
GO:MF	methylation-dependent protein binding	GO:0140034	0.000111912	3.95112	128	421	13	25399	GM21340,GM21242,GM21330,GM20902,GM21719,GM21462,GM21394,GM21310,GM21469,GM20854,GM20825,GM20795,GM20909
GO:MF	methylated histone binding	GO:0035064	0.000111912	3.95112	128	421	13	25399	GM21340,GM21242,GM21330,GM20902,GM21719,GM21462,GM21394,GM21310,GM21469,GM20854,GM20825,GM20795,GM20909
GO:MF	extracellular matrix binding	GO:0050840	0.000164952	3.78264	56	421	9	25399	TGFBI,SPP1,SPARCL1,LRRC15,LGALS1,ITGB1,FBLN2,CLEC14A,ADGRG6
GO:MF	vascular endothelial growth factor-activated receptor activity	GO:0005021	0.0435689	1.36082	6	421	3	25399	NRP2,KDR,FLT1
GO:BP	response to stimulus	GO:0050896	4.36842e-08	7.35968	10292	487	254	27492	ZFP36L1,XCL1,WWC1,WFDC21,WFDC18,VWF,VMN1R159,VMN1R127,VMN1R115,VMN1R138,VMN1R142,VIM,UNC13C,UGT2A1,TSPAN8,TNIP3,TNFSF9,TNFSF4,TNC,TMEM106A,TMEM38A,TLR6,TJP1,TIE1,TGM2,TEK,TAC4,SYT1,STRBP,STOML3,SRD5A2,SPP1,SPARCL1,SORBS2,SLC2A1,SIRPB1A,SERPINE1,SEMA7A,SEMA3G,SELP,SELE,S100A8,S1PR1,RSAD2,RGS5,RGS4,RGS1,RETNLG,RASGEF1B,RAPGEF5,RAC2,RAB7B,PVR,PTGS2,PRKCQ,PRG4,PREX2,PPBP,PON1,PLXND1,PLVAP,PLIN2,PLCB1…
GO:BP	multicellular organismal process	GO:0032501	0.00334589	2.47549	8900	487	207	27492	ZFP36L1,XCL1,WWC1,VWF,VMN1R159,VMN1R127,VMN1R115,VMN1R138,VMN1R142,VIM,UGT2A1,TSPAN8,TRAK2,TPM2,TNFSF9,TNFSF4,TNC,TMEM106A,TMEM38A,TM4SF1,TLR6,TJP1,TIE1,TGM2,TGFBI,TEK,TAC4,SYT1,STRBP,STFA3,STFA2L1,STFA2,STFA1,GM21340,GM21242,SRD5A2,SPP1,SORBS2,SNCG,SNAP25,SLY,SLC2A1,SHROOM4,SERPINE1,SEMA7A,SEMA3G,SELP,S100A8,S1PR1,RSAD2,ROBO4,RMRP,RGS4,RAC2,RAB7B,PTPRB,PTPN14,PTGS2,PRPS2,PRKCQ,PREX2,PON1,PODXL,P…
GO:BP	cell communication	GO:0007154	0.00848707	2.07124	7488	487	178	27492	ZFP36L1,XCL1,WWC1,VWF,VMN1R159,VMN1R127,VMN1R115,VMN1R138,VMN1R142,VIM,UNC13C,TNIP3,TNFSF9,TNFSF4,TNC,TMEM106A,TMEM38A,TLR6,TIE1,TGM2,TEK,TAC4,SYT1,STOML3,SPP1,SPARCL1,SORBS2,SNCG,SNAP25,SLC2A1,SIRPB1A,SERPINE1,SEMA7A,SEMA3G,SELP,S100A8,S1PR1,RSAD2,RGS5,RGS4,RGS1,RETNLG,RASGEF1B,RAPGEF5,RAC2,RAB7B,PTGS2,PRKCQ,PREX2,PPBP,PLXND1,PLVAP,PLCB1,PF4,PECAM1,PDE3A,OSMR,OMP,OLFR1507,OLFR1346,OLFR727,OLFR60…
GO:BP	signaling	GO:0023052	0.0177885	1.74986	7418	487	175	27492	ZFP36L1,XCL1,WWC1,VWF,VMN1R159,VMN1R127,VMN1R115,VMN1R138,VMN1R142,VIM,UNC13C,TNIP3,TNFSF9,TNFSF4,TNC,TMEM106A,TMEM38A,TLR6,TIE1,TGM2,TEK,TAC4,SYT1,STOML3,SPP1,SPARCL1,SORBS2,SNCG,SNAP25,SIRPB1A,SERPINE1,SEMA7A,SEMA3G,SELP,S100A8,S1PR1,RSAD2,RGS5,RGS4,RGS1,RETNLG,RASGEF1B,RAPGEF5,RAC2,RAB7B,PTGS2,PRKCQ,PREX2,PPBP,PLXND1,PLVAP,PLCB1,PF4,PECAM1,PDE3A,OSMR,OMP,OLFR1507,OLFR1346,OLFR727,OLFR606,OLFR5…
GO:BP	developmental process	GO:0032502	0.00846037	2.07261	6768	487	164	27492	ZFP36L1,WWC1,WFDC21,VIM,UTRN,UNC13C,TST,TSPAN8,TRAK2,TNFSF9,TNFSF4,TNC,TM4SF1,TJP1,TIE1,TGM2,TGFBI,TEK,TAGLN,SYT1,STRBP,STFA3,STFA2L1,STFA2,STFA1,SRD5A2,SPP1,SPARCL1,SORBS2,SNAP25,SLY,SLC2A1,SHROOM4,SERPINE1,SEMA7A,SEMA3G,S100A8,S1PR1,RSAD2,ROBO4,RMRP,RGS4,RAC2,RAB7B,PTPRB,PTPN14,PTGS2,PRPS2,PREX2,PODXL,PMP22,PLXND1,PLS3,PLCB1,PF4,PECAM1,PDE3A,OMP,NUDT7,NRP2,NEXN,MYOF,MYH11,MUSTN1,MSR1,MSLN,MSI2,…
GO:BP	positive regulation of biological process	GO:0048518	0.00586091	2.23203	6525	487	160	27492	ZFP36L1,XCL1,WWC1,VWF,VIM,UTRN,TSTD1,TNFSF9,TNFSF4,TNC,TMEM106A,TLR6,TJP1,TIE1,TGM2,TEK,TAC4,SYT1,SPP1,SNAP25,SIRPB1A,SERPINE1,SEMA7A,SEMA3G,SELP,SELE,S100A11,S100A8,S1PR1,RSAD2,RGS4,RASL11A,RAC2,RAB7B,PVR,PTGS2,PRKCQ,PON1,PODXL,PLXND1,PLVAP,PLIN2,PLCB1,PF4,PECAM1,PDE3A,OSMR,MYOM1,MUSTN1,MSR1,MS4A1,MIR103-2,MCAM,MAL,LTBP1,LTB,LRRC15,LRP2,LMOD1,LIMS2,LGMN,LGALS1,LDB2,LAT,KLRE1,KLRC2,KLRC1,KDR,KCNM…
GO:BP	localization	GO:0051179	7.48154e-06	5.12601	6255	487	167	27492	ZFP36L1,XCL1,WWC1,VIM,UNC13C,TST,TSPAN13,TRAK2,TNFSF4,TMEM38A,TJP1,TIE1,TGM2,TEK,TAC4,SYT1,SVOPL,SPP1,SORBS2,SNCG,SNAP25,SLCO2A1,SLC38A11,SLC37A2,SLC27A2,SLC5A8,SLC2A1,SIRPB1A,SERPINE1,SEMA7A,SEMA3G,SELP,SELE,S100A11,S100A8,S1PR1,RSAD2,RRAD,ROBO4,RGS4,RETNLG,RAC2,RAB7B,PVR,PTPN14,PTGS2,PRKCQ,PRG4,PPP1R3C,PPBP,PON1,PODXL,PLXND1,PLVAP,PLS3,PLIN2,PLCB1,PF4,PECAM1,NRP2,NEXN,MYOM1,MYO1D,MSR1,MS4A1,MMR…
GO:BP	anatomical structure development	GO:0048856	0.0223907	1.64993	6113	487	149	27492	ZFP36L1,VIM,UTRN,TST,TRAK2,TNFSF9,TNFSF4,TNC,TM4SF1,TJP1,TIE1,TGM2,TGFBI,TEK,TAGLN,SYT1,STRBP,STFA3,STFA2L1,STFA2,STFA1,SRD5A2,SPP1,SPARCL1,SORBS2,SNAP25,SLC2A1,SHROOM4,SERPINE1,SEMA7A,SEMA3G,S100A8,S1PR1,RSAD2,ROBO4,RMRP,RGS4,RAC2,RAB7B,PTPRB,PTPN14,PTGS2,PRPS2,PREX2,PODXL,PMP22,PLXND1,PLS3,PLCB1,PF4,PECAM1,PDE3A,OMP,NRP2,NEXN,MYOF,MYH11,MUSTN1,MSLN,MSI2,MS4A1,MPZ,MMRN2,MIR193B,MIR103-2,MCAM,MAL…
GO:BP	positive regulation of cellular process	GO:0048522	0.0224687	1.64842	5962	487	146	27492	ZFP36L1,XCL1,WWC1,VWF,VIM,UTRN,TSTD1,TNFSF9,TNFSF4,TNC,TMEM106A,TLR6,TJP1,TIE1,TGM2,TEK,TAC4,SYT1,SPP1,SNAP25,SIRPB1A,SERPINE1,SEMA7A,SEMA3G,SELP,SELE,S100A11,S100A8,S1PR1,RSAD2,RGS4,RASL11A,RAC2,RAB7B,PVR,PTGS2,PRKCQ,PODXL,PLXND1,PLVAP,PLCB1,PF4,PECAM1,PDE3A,OSMR,MYOM1,MUSTN1,MSR1,MIR103-2,MCAM,MAL,LRRC15,LRP2,LMOD1,LIMS2,LGMN,LGALS1,LDB2,LAT,KLRE1,KLRC2,KLRC1,KDR,KCNMB1,JAM2,ITGB1,ITGAX,ITGA6,I…
GO:BP	system development	GO:0048731	0.0108084	1.96624	5090	487	130	27492	ZFP36L1,VIM,TRAK2,TNFSF9,TNFSF4,TNC,TJP1,TIE1,TGM2,TGFBI,TEK,SYT1,STFA3,STFA2L1,STFA2,STFA1,SRD5A2,SPP1,SORBS2,SNAP25,SLC2A1,SHROOM4,SERPINE1,SEMA7A,SEMA3G,S100A8,S1PR1,RSAD2,ROBO4,RGS4,RAC2,RAB7B,PTPRB,PTPN14,PTGS2,PRPS2,PREX2,PODXL,PMP22,PLXND1,PLS3,PLCB1,PF4,PECAM1,OMP,NRP2,NEXN,MYH11,MUSTN1,MSLN,MS4A1,MPZ,MMRN2,MIR193B,MIR103-2,MCAM,MAL,LY6D,LTBP1,LTB,LRRC6,LRP2,LIPA,LIMS2,LGALS1,LDB2,LAMA3,K…
GO:BP	regulation of response to stimulus	GO:0048583	0.00168716	2.77284	3870	487	108	27492	XCL1,WWC1,VWF,TSPAN8,TNIP3,TNFSF4,TMEM106A,TLR6,TGM2,TEK,SERPINE1,SEMA7A,SEMA3G,SELP,S100A8,S1PR1,RSAD2,RGS5,RGS4,RGS1,RAC2,RAB7B,PVR,PTGS2,PRKCQ,PLCB1,PDE3A,MYOF,MUC16,MS4A1,MMRN2,MAL,LTBP1,LRP2,LIMS2,LGMN,KLRE1,KLRC2,KLRC1,KDR,ITGB1,ITGA6,IL18R1,IL6,IL4RA,IL1A,IGHV5-4,IGHV2-5,IGHV2-2,IGHV1-78,IGHV1-77,IGHV1-69,IGHV1-64,IGHV1-55,IGHV1-53,IGHV1-43,IGHV1-42,IGHV1-34,IGHV1-31,IGHV1-12,IGHV1-11,IGHV…
GO:BP	response to stress	GO:0006950	5.95568e-05	4.22507	3850	487	113	27492	ZFP36L1,XCL1,WFDC21,WFDC18,VWF,VIM,TSPAN8,TNFSF4,TNC,TMEM106A,TLR6,TEK,TAC4,SPP1,SLC2A1,SERPINE1,SEMA7A,SELP,S100A8,RSAD2,RAB7B,PVR,PTGS2,PRKCQ,PPBP,PLCB1,PF4,PECAM1,ND3,MYOF,MUSTN1,MUC16,MSRB1,MIR511,MCAM,LXN,LIPA,LAT,KRT8,KLRE1,KLRC2,KLRC1,KDR,KCNMB1,KCND2,JCHAIN,ITGB1,ITGAX,ITGA5,IL18R1,IL6,IL4RA,IL1A,IGHV5-4,IGHV2-5,IGHV2-2,IGHV1-78,IGHV1-77,IGHV1-69,IGHV1-64,IGHV1-55,IGHV1-53,IGHV1-43,IGHV1-…
GO:BP	cellular response to chemical stimulus	GO:0070887	0.00123436	2.90856	3430	487	99	27492	ZFP36L1,XCL1,VIM,TNIP3,TNFSF4,TMEM38A,TLR6,TJP1,TGM2,TEK,SYT1,SPP1,SORBS2,SLC2A1,SERPINE1,SELP,S100A8,S1PR1,RGS4,RETNLG,RAC2,RAB7B,PTGS2,PRKCQ,PPBP,PLVAP,PLCB1,PF4,PDE3A,OSMR,NRP2,ND3,MYOF,MRGPRH,MMRN2,MIR544,MIR511,MIR340,MIR193B,MIR103-2,LTBP1,LRP2,LGMN,KRT18,KRT8,KDR,KCNMB1,KCND2,IL18R1,IL6,IL4RA,IL1A,IFNG,HMOX1,HAVCR2,GSTM1,GSTA3,GPX6,GPX4,GPR35,GNAL,FN1,FLT1,FAM107A,FABP4,ENPP1,ENG,MIR126A,D…
GO:BP	response to external stimulus	GO:0009605	3.87812e-11	10.4114	3059	487	113	27492	XCL1,WFDC21,WFDC18,VIM,TSPAN8,TNIP3,TNFSF4,TMEM106A,TLR6,TJP1,TAC4,STRBP,SRD5A2,SPP1,SLC2A1,SERPINE1,SEMA7A,SEMA3G,S100A8,S1PR1,RSAD2,RGS1,RETNLG,RAC2,RAB7B,PVR,PTGS2,PRKCQ,PPBP,PON1,PLXND1,PF4,NRP2,NEXN,MUC16,MSRB1,MS4A1,MIR511,MIR103-2,LXN,LRP2,LGMN,LAMA3,KRT18,KRT8,KLRE1,KLRC2,KLRC1,KIF5C,KDR,JCHAIN,ITGAX,ITGA6,IL6,IL4RA,IL1A,IKZF3,IGHV5-4,IGHV2-5,IGHV2-2,IGHV1-78,IGHV1-77,IGHV1-69,IGHV1-64,IG…
GO:BP	regulation of localization	GO:0032879	3.17045e-09	8.49888	2852	487	103	27492	ZFP36L1,XCL1,VIM,TSPAN13,TNFSF4,TMEM38A,TJP1,TIE1,TGM2,TEK,TAC4,SYT1,SPP1,SORBS2,SNCG,SNAP25,SIRPB1A,SERPINE1,SEMA7A,SEMA3G,SELP,SELE,S100A11,S100A8,S1PR1,RSAD2,RRAD,ROBO4,RGS4,RAC2,PTPN14,PTGS2,PRKCQ,PON1,PODXL,PLXND1,PLVAP,PLS3,PLIN2,PLCB1,PECAM1,NEXN,MYOM1,MSR1,MMRN2,MCAM,LRRC15,LRP2,LGMN,LDB2,LAMA3,KLRC2,KLRC1,KDR,KCNMB1,KCNJ5,KCND2,JAM2,ITGB1,ITGAX,ITGA6,ITGA5,IL6,IL4RA,IL1A,IGFBP3,IFNG,HMOX…
GO:BP	regulation of multicellular organismal process	GO:0051239	3.77888e-05	4.42264	2798	487	90	27492	ZFP36L1,XCL1,WWC1,VIM,TSPAN8,TRAK2,TNFSF9,TNFSF4,TMEM106A,TMEM38A,TLR6,TJP1,TIE1,TGM2,TEK,TAC4,SPP1,SERPINE1,SEMA7A,SEMA3G,S1PR1,RSAD2,RGS4,RAB7B,PTGS2,PRKCQ,PLXND1,PLCB1,PF4,PDE3A,MUSTN1,MUC16,MMRN2,MIR103-2,LTBP1,LTB,LRP2,LGMN,LAMA3,KLRE1,KDR,KCNJ5,JAM2,ITGB1,ITGAX,ITGA5,IL18R1,IL6,IL4RA,IL1A,IKZF3,IFRD1,IFNG,HMOX1,HAVCR2,GPR35,GPNMB,GIMAP3,G0S2,FN1,FLT1,FABP5,FABP4,FA2H,ENG,DSP,DOCK4,DLL4,DCST…
GO:BP	immune system process	GO:0002376	2.12897e-25	24.6718	2794	487	136	27492	ZFP36L1,XCL1,WFDC21,WFDC18,VIM,TNIP3,TNFSF9,TNFSF4,TMEM106A,TLR6,TEK,TAC4,SPP1,SIRPB1A,SERPINE1,SEMA7A,SELP,SELE,S100A8,S1PR1,RSAD2,RETNLG,RAC2,RAB7B,PVR,PRKCQ,PRG4,PPBP,PODXL,PLVAP,PLCB1,PF4,PECAM1,MSRB1,MS4A1,MIR511,MIR193B,LY6D,LTB,LGMN,LGALS1,LAT,KLRE1,KLRC2,KLRC1,KDR,JCHAIN,JAM2,ITGB1,ITGA6,IL18R1,IL6,IL4RA,IL1A,IKZF3,IGLV3,IGKV3-5,IGKV4-86,IGKV4-80,IGKV4-79,IGKV4-74,IGKV4-72,IGKV4-71,IGKV4-…
GO:BP	cell surface receptor signaling pathway	GO:0007166	2.12032e-06	5.6736	2763	487	93	27492	XCL1,VIM,TNFSF4,TIE1,TEK,SORBS2,SERPINE1,SEMA7A,SEMA3G,RGS4,PRKCQ,PPBP,PLXND1,PLVAP,PLCB1,PF4,PECAM1,OSMR,NRP2,MYOF,MS4A1,MMRN2,MAL,LTBP1,LRP2,LIMS2,LGMN,LAT,LAMA3,KRT18,KRT8,KLRE1,KLRC2,KLRC1,KDR,ITGB1,ITGAX,ITGA6,ITGA5,IL18R1,IL6,IL4RA,IL1A,IGHV5-4,IGHV2-5,IGHV2-2,IGHV1-78,IGHV1-77,IGHV1-69,IGHV1-64,IGHV1-55,IGHV1-53,IGHV1-43,IGHV1-42,IGHV1-34,IGHV1-31,IGHV1-12,IGHV1-11,IGHV1-5,IGHV1-4,IGFBP3,I…
GO:BP	anatomical structure morphogenesis	GO:0009653	0.0492345	1.30773	2754	487	78	27492	ZFP36L1,VIM,TRAK2,TNC,TM4SF1,TJP1,TIE1,TGM2,TGFBI,TEK,SYT1,SERPINE1,SEMA7A,SEMA3G,S1PR1,ROBO4,RAC2,PTPRB,PTPN14,PTGS2,PREX2,PODXL,PLXND1,PF4,PECAM1,NRP2,NEXN,MYOF,MMRN2,MCAM,LRP2,LIPA,LIMS2,LAMA3,KRT8,KIF5C,KDR,JAM2,ITGB1,ITGAX,ITGA6,ITGA5,INF2,IL6,IL4RA,IL1A,IFRD1,IFNG,HMOX1,FN1,FLT1,ENG,EMCN,ELK3,EHD2,DSP,DLL4,DLC1,DCSTAMP,CML5,CMA1,CLEC14A,CDH5,CD109,CCL5,CAV1,CASQ2,C3AR1,ARG1,AQP3,AQP1,APOLD1…
GO:BP	positive regulation of response to stimulus	GO:0048584	5.50692e-07	6.25909	2202	487	81	27492	XCL1,WWC1,VWF,TNFSF4,TMEM106A,TLR6,TGM2,TEK,SERPINE1,SEMA7A,SELP,S100A8,S1PR1,RSAD2,RGS4,RAC2,PVR,PTGS2,PRKCQ,PLCB1,MS4A1,MAL,LRP2,LIMS2,LGMN,KLRE1,KLRC2,KLRC1,KDR,ITGB1,IL18R1,IL6,IL4RA,IL1A,IGHV5-4,IGHV2-5,IGHV2-2,IGHV1-78,IGHV1-77,IGHV1-69,IGHV1-64,IGHV1-55,IGHV1-53,IGHV1-43,IGHV1-42,IGHV1-34,IGHV1-31,IGHV1-12,IGHV1-11,IGHV1-5,IGHV1-4,IGFBP3,IFNG,HCST,HAVCR2,GPR137B,GPR35,GPNMB,GIMAP3,GADD45G,…
GO:BP	movement of cell or subcellular component	GO:0006928	1.05032e-06	5.97868	2112	487	78	27492	ZBBX,XCL1,WWC1,VIM,TRAK2,TNFSF4,TJP1,TIE1,TEK,TAC4,SPP1,SERPINE1,SEMA7A,SEMA3G,SELP,SELE,S100A11,S100A8,S1PR1,ROBO4,RETNLG,RAC2,PVR,PTGS2,PRKCQ,PPBP,PODXL,PLXND1,PLVAP,PLCB1,PF4,PECAM1,NRP2,NEXN,MYO1D,MMRN2,MCAM,LRRC15,LRRC6,LRP2,LGMN,LDB2,LAMA3,KIF5C,KDR,KCNJ5,JAM2,ITGB1,ITGAX,ITGA6,ITGA5,IL1A,IGFBP3,IFNG,HMOX1,GPR35,GPNMB,FN1,FLT1,FAM107A,ENG,DSP,DPEP1,DOCK4,DLL4,DLC1,CTNNA3,CLEC14A,CDH5,CCRL2,…
GO:BP	tissue development	GO:0009888	0.00772922	2.11186	2004	487	64	27492	ZFP36L1,VIM,TST,TNC,TJP1,TIE1,TGM2,TGFBI,TEK,TAGLN,STFA3,STFA2L1,STFA2,STFA1,SPP1,SORBS2,SERPINE1,SEMA7A,SEMA3G,S1PR1,ROBO4,RGS4,PTGS2,PODXL,PLXND1,PLCB1,PECAM1,NRP2,MYH11,MUSTN1,MIR103-2,LRP2,LDB2,LAMA3,KRT18,KDR,ITGB1,ITGAX,ITGA5,IL6,IL1A,IFRD1,IFNG,GSTA3,GPNMB,FN1,FA2H,ENG,DSP,DLL4,CYTL1,CTSK,CES1E,CES1D,CDH5,CD109,CAV1,C3AR1,AQP1,APOLD1,APLNR,AGR2,ACTA2,1110057P08RIK
GO:BP	locomotion	GO:0040011	2.63997e-06	5.5784	1877	487	71	27492	XCL1,WWC1,VIM,TNFSF4,TJP1,TIE1,TEK,TAC4,SPP1,SERPINE1,SEMA7A,SEMA3G,SELP,SELE,S100A11,S100A8,S1PR1,ROBO4,RETNLG,RAC2,PVR,PTGS2,PRKCQ,PPBP,PODXL,PLXND1,PLVAP,PLCB1,PF4,PECAM1,NRP2,NEXN,MMRN2,MCAM,LRRC15,LRRC6,LRP2,LGMN,LDB2,LAMA3,KIF5C,KDR,JAM2,ITGB1,ITGAX,ITGA6,ITGA5,IL1A,IGFBP3,IFNG,HMOX1,GPR35,GPNMB,FN1,FLT1,FAM107A,ENG,DPEP1,DOCK4,DLL4,DLC1,CTNNA3,CLEC14A,CDH5,CCRL2,CCL5,CAV1,C3AR1,AQP1,APC,AC…
GO:BP	homeostatic process	GO:0042592	0.0212384	1.67288	1853	487	59	27492	ZFP36L1,XCL1,TNFSF4,TMEM38A,TJP1,TGM2,TAC4,SPP1,SLC2A1,S1PR1,RAC2,PTGS2,PLCB1,MYCT1,MS4A1,LIPA,LDB2,LAT,KDR,ITGB1,IL18R1,IL6,IL4RA,IL1A,IFNG,HMOX1,GPR35,GIMAP3,G0S2,FABP5,FABP4,FA2H,ENPP1,EMCN,DCSTAMP,CYTL1,CTSK,CMA1,CES1E,CES1D,CDH5,CD55,CCRL2,CCL5,CAV1,CASQ2,CALB2,C3AR1,BCL2A1A,ATP13A5,ATP6V1B1,ATP6V0D2,ATP6V0A4,AQP3,AQP1,APLNR,APLN,ADGRF5,ADCYAP1
GO:BP	biological process involved in interspecies interaction between organisms	GO:0044419	5.87545e-07	6.23096	1851	487	72	27492	XCL1,WFDC21,WFDC18,VIM,TNIP3,TNFSF4,TMEM106A,TLR6,TJP1,SERPINE1,S100A8,RSAD2,RGS1,RAB7B,PVR,PTGS2,PPBP,PF4,NEXN,MSRB1,MS4A1,MIR511,MIR103-2,LRRC15,LGALS1,KRT8,KLRE1,KLRC2,KLRC1,JCHAIN,ITGAX,IL6,IL4RA,IL1A,IKZF3,IGHV5-4,IGHV2-5,IGHV2-2,IGHV1-78,IGHV1-77,IGHV1-69,IGHV1-64,IGHV1-55,IGHV1-53,IGHV1-43,IGHV1-42,IGHV1-34,IGHV1-31,IGHV1-12,IGHV1-11,IGHV1-5,IGHV1-4,IGHM,IFNG,HAVCR2,GIMAP3,FN1,FCGR1,FABP4,…
GO:BP	immune response	GO:0006955	6.86422e-23	22.1634	1794	487	102	27492	XCL1,WFDC21,WFDC18,VIM,TNIP3,TNFSF9,TNFSF4,TMEM106A,TLR6,TEK,TAC4,SEMA7A,S100A8,RSAD2,RAC2,RAB7B,PVR,PRKCQ,PRG4,PPBP,PF4,MSRB1,MS4A1,MIR511,LTB,LGALS1,LAT,KLRE1,KLRC2,KLRC1,JCHAIN,IL18R1,IL6,IL4RA,IL1A,IGLV3,IGKV3-5,IGKV4-86,IGKV4-80,IGKV4-79,IGKV4-74,IGKV4-72,IGKV4-71,IGKV4-70,IGKV4-69,IGKV4-68,IGKV4-63,IGKV4-62,IGKV4-61,IGKV4-59,IGKV4-57-1,IGKV4-57,IGKV4-54,IGKV4-50,IGKV3-10,IGKV1-133,IGKV1-122…
GO:BP	regulation of cell population proliferation	GO:0042127	0.00360001	2.4437	1749	487	59	27492	ZFP36L1,XCL1,VIM,TNFSF9,TNFSF4,TNC,TJP1,TIE1,TEK,S100A11,S1PR1,RGS5,RAC2,PTPN14,PTGS2,PRKCQ,PMP22,PF4,OSMR,MUSTN1,MUC16,LRP2,LIMS2,LGMN,KDR,ITGB1,ITGAX,IL6,IL4RA,IL1A,IKZF3,IGFBP3,IFNG,HMOX1,HAVCR2,GPNMB,FNIP2,FN1,FLT1,FABP4,FA2H,ENPP3,ENG,DLL4,DLC1,CNN1,CDKN1A,CDH5,CD109,CD55,CCL5,CAV1,C3AR1,ARG1,AQP1,APLNR,APLN,APC,ADCYAP1
GO:BP	response to biotic stimulus	GO:0009607	7.88831e-07	6.10302	1748	487	69	27492	XCL1,WFDC21,WFDC18,VIM,TNIP3,TNFSF4,TMEM106A,TLR6,TJP1,SERPINE1,S100A8,RSAD2,RGS1,RAB7B,PVR,PTGS2,PPBP,PF4,NEXN,MSRB1,MS4A1,MIR511,MIR103-2,KRT8,KLRE1,KLRC2,KLRC1,JCHAIN,ITGAX,IL6,IL4RA,IL1A,IKZF3,IGHV5-4,IGHV2-5,IGHV2-2,IGHV1-78,IGHV1-77,IGHV1-69,IGHV1-64,IGHV1-55,IGHV1-53,IGHV1-43,IGHV1-42,IGHV1-34,IGHV1-31,IGHV1-12,IGHV1-11,IGHV1-5,IGHV1-4,IGHM,IFNG,HAVCR2,GIMAP3,FCGR1,FABP4,MIR126A,DEFB9,CLEC…
GO:BP	defense response	GO:0006952	9.13218e-11	10.0394	1711	487	77	27492	XCL1,WFDC21,WFDC18,VIM,TNFSF4,TMEM106A,TLR6,TAC4,SERPINE1,SEMA7A,SELP,S100A8,RSAD2,RAB7B,PVR,PTGS2,PRKCQ,PPBP,PF4,MSRB1,MIR511,LXN,LIPA,LAT,KLRE1,KLRC2,KLRC1,JCHAIN,ITGB1,ITGAX,IL18R1,IL6,IL4RA,IL1A,IGHV5-4,IGHV2-5,IGHV2-2,IGHV1-78,IGHV1-77,IGHV1-69,IGHV1-64,IGHV1-55,IGHV1-53,IGHV1-43,IGHV1-42,IGHV1-34,IGHV1-31,IGHV1-12,IGHV1-11,IGHV1-5,IGHV1-4,IGHM,IFNG,HMOX1,HAVCR2,GPX4,GIMAP3,FN1,FCGR1,FABP4,E…
GO:BP	response to external biotic stimulus	GO:0043207	3.00236e-07	6.52254	1709	487	69	27492	XCL1,WFDC21,WFDC18,VIM,TNIP3,TNFSF4,TMEM106A,TLR6,TJP1,SERPINE1,S100A8,RSAD2,RGS1,RAB7B,PVR,PTGS2,PPBP,PF4,NEXN,MSRB1,MS4A1,MIR511,MIR103-2,KRT8,KLRE1,KLRC2,KLRC1,JCHAIN,ITGAX,IL6,IL4RA,IL1A,IKZF3,IGHV5-4,IGHV2-5,IGHV2-2,IGHV1-78,IGHV1-77,IGHV1-69,IGHV1-64,IGHV1-55,IGHV1-53,IGHV1-43,IGHV1-42,IGHV1-34,IGHV1-31,IGHV1-12,IGHV1-11,IGHV1-5,IGHV1-4,IGHM,IFNG,HAVCR2,GIMAP3,FCGR1,FABP4,MIR126A,DEFB9,CLEC…
GO:BP	response to other organism	GO:0051707	2.71338e-07	6.56649	1705	487	69	27492	XCL1,WFDC21,WFDC18,VIM,TNIP3,TNFSF4,TMEM106A,TLR6,TJP1,SERPINE1,S100A8,RSAD2,RGS1,RAB7B,PVR,PTGS2,PPBP,PF4,NEXN,MSRB1,MS4A1,MIR511,MIR103-2,KRT8,KLRE1,KLRC2,KLRC1,JCHAIN,ITGAX,IL6,IL4RA,IL1A,IKZF3,IGHV5-4,IGHV2-5,IGHV2-2,IGHV1-78,IGHV1-77,IGHV1-69,IGHV1-64,IGHV1-55,IGHV1-53,IGHV1-43,IGHV1-42,IGHV1-34,IGHV1-31,IGHV1-12,IGHV1-11,IGHV1-5,IGHV1-4,IGHM,IFNG,HAVCR2,GIMAP3,FCGR1,FABP4,MIR126A,DEFB9,CLEC…
GO:BP	cell motility	GO:0048870	1.58443e-07	6.80013	1684	487	69	27492	XCL1,WWC1,VIM,TNFSF4,TJP1,TIE1,TEK,TAC4,SPP1,SERPINE1,SEMA7A,SEMA3G,SELP,SELE,S100A11,S100A8,S1PR1,ROBO4,RETNLG,RAC2,PVR,PTGS2,PRKCQ,PPBP,PODXL,PLXND1,PLVAP,PLCB1,PF4,PECAM1,NRP2,NEXN,MMRN2,MCAM,LRRC15,LRRC6,LGMN,LDB2,LAMA3,KDR,JAM2,ITGB1,ITGAX,ITGA6,ITGA5,IL1A,IGFBP3,IFNG,HMOX1,GPR35,GPNMB,FN1,FLT1,FAM107A,ENG,DPEP1,DOCK4,DLL4,DLC1,CTNNA3,CLEC14A,CDH5,CCRL2,CCL5,CAV1,C3AR1,AQP1,APC,ACTA2
GO:BP	localization of cell	GO:0051674	1.58443e-07	6.80013	1684	487	69	27492	XCL1,WWC1,VIM,TNFSF4,TJP1,TIE1,TEK,TAC4,SPP1,SERPINE1,SEMA7A,SEMA3G,SELP,SELE,S100A11,S100A8,S1PR1,ROBO4,RETNLG,RAC2,PVR,PTGS2,PRKCQ,PPBP,PODXL,PLXND1,PLVAP,PLCB1,PF4,PECAM1,NRP2,NEXN,MMRN2,MCAM,LRRC15,LRRC6,LGMN,LDB2,LAMA3,KDR,JAM2,ITGB1,ITGAX,ITGA6,ITGA5,IL1A,IGFBP3,IFNG,HMOX1,GPR35,GPNMB,FN1,FLT1,FAM107A,ENG,DPEP1,DOCK4,DLL4,DLC1,CTNNA3,CLEC14A,CDH5,CCRL2,CCL5,CAV1,C3AR1,AQP1,APC,ACTA2
GO:BP	vesicle-mediated transport	GO:0016192	0.0441473	1.3551	1643	487	53	27492	UNC13C,TRAK2,TGM2,TAC4,SYT1,SNCG,SNAP25,SIRPB1A,SERPINE1,SELE,RAC2,RAB7B,PRG4,PLS3,PECAM1,MYO1D,MSR1,LRP2,LAT,KRT18,KLRC2,KLRC1,KDELR3,ITGB1,IL4RA,IGHV5-4,IGHV2-5,IGHV2-2,IGHV1-78,IGHV1-77,IGHV1-69,IGHV1-64,IGHV1-55,IGHV1-53,IGHV1-43,IGHV1-42,IGHV1-34,IGHV1-31,IGHV1-12,IGHV1-11,IGHV1-5,IGHV1-4,IFNG,HMOX1,FCGR1,ENPP1,EHD2,CLEC9A,CCL5,CAV1,BLOC1S1,APLN,ABCA13
GO:BP	positive regulation of multicellular organismal process	GO:0051240	0.000124295	3.90555	1580	487	59	27492	ZFP36L1,XCL1,VIM,TNFSF9,TNFSF4,TMEM106A,TLR6,TJP1,TIE1,TGM2,TEK,TAC4,SERPINE1,SEMA7A,RSAD2,RGS4,RAB7B,PTGS2,PRKCQ,PLXND1,PLCB1,MUSTN1,MIR103-2,LTB,LRP2,KLRE1,KDR,ITGB1,ITGAX,ITGA5,IL18R1,IL6,IL4RA,IL1A,IFNG,HMOX1,HAVCR2,GIMAP3,G0S2,FN1,FLT1,FABP5,FABP4,ENG,DCSTAMP,CMA1,CLEC9A,CLEC4N,CHIL6,CDH5,CD200,CD55,CCL5,CAV1,C3AR1,AQP1,APLNR,APLN,ADCYAP1
GO:BP	cell migration	GO:0016477	6.87589e-09	8.16267	1498	487	67	27492	XCL1,WWC1,VIM,TNFSF4,TJP1,TIE1,TEK,SPP1,SERPINE1,SEMA7A,SEMA3G,SELP,SELE,S100A11,S100A8,S1PR1,ROBO4,RETNLG,RAC2,PVR,PTGS2,PRKCQ,PPBP,PODXL,PLXND1,PLVAP,PLCB1,PF4,PECAM1,NRP2,NEXN,MMRN2,MCAM,LRRC15,LGMN,LDB2,LAMA3,KDR,JAM2,ITGB1,ITGAX,ITGA6,ITGA5,IL1A,IGFBP3,IFNG,HMOX1,GPR35,GPNMB,FN1,FLT1,FAM107A,ENG,DPEP1,DOCK4,DLL4,DLC1,CTNNA3,CLEC14A,CDH5,CCRL2,CCL5,CAV1,C3AR1,AQP1,APC,ACTA2
GO:BP	regulation of immune system process	GO:0002682	5.11758e-12	11.2909	1483	487	73	27492	ZFP36L1,XCL1,TNIP3,TNFSF9,TNFSF4,TLR6,TEK,SIRPB1A,SERPINE1,SEMA7A,SELP,RSAD2,RAC2,RAB7B,PVR,PRKCQ,PLVAP,PLCB1,PF4,PECAM1,MS4A1,LGMN,LGALS1,LAT,KLRE1,KLRC2,KLRC1,JAM2,IL18R1,IL6,IL4RA,IL1A,IKZF3,IGHV5-4,IGHV2-5,IGHV2-2,IGHV1-78,IGHV1-77,IGHV1-69,IGHV1-64,IGHV1-55,IGHV1-53,IGHV1-43,IGHV1-42,IGHV1-34,IGHV1-31,IGHV1-12,IGHV1-11,IGHV1-5,IGHV1-4,IFNG,HMOX1,HCST,HAVCR2,GPNMB,GIMAP3,FN1,FCGR1,ENPP3,DCSTA…
GO:BP	regulation of multicellular organismal development	GO:2000026	0.0151135	1.82064	1457	487	50	27492	ZFP36L1,VIM,TRAK2,TNFSF9,TNFSF4,TJP1,TIE1,TGM2,TEK,SERPINE1,SEMA7A,SEMA3G,S1PR1,RGS4,RAB7B,PLXND1,PLCB1,PF4,MUSTN1,LRP2,LAMA3,KDR,JAM2,ITGB1,ITGAX,ITGA5,IL6,IL4RA,IL1A,IKZF3,IFRD1,IFNG,HMOX1,GIMAP3,FN1,FLT1,ENG,DLL4,DCSTAMP,CTSK,CMA1,CDH5,CD109,CCL5,CAV1,C3AR1,AQP1,APOLD1,APLNR,ADCYAP1
GO:BP	biological adhesion	GO:0022610	6.63252e-12	11.1783	1423	487	71	27492	ZFP36L1,XCL1,VWF,VCAN,UTRN,TNFSF9,TNFSF4,TNC,TJP1,TGM2,TGFBI,TEK,STFA3,STFA2L1,STFA2,STFA1,SPP1,SPARCL1,SIRPB1A,SERPINE1,SELP,SELE,S100A8,S1PR1,RAC2,PVR,PRKCQ,PODXL,PLXND1,PLCB1,PECAM1,NEXN,MSLN,MPZ,MCAM,LRRC15,LIMS2,LGALS1,LAMA3,KLRA3,KDR,JAM2,ITGB1,ITGAX,ITGA6,ITGA5,IL6,IL4RA,IL1A,IFNG,HAVCR2,GPNMB,GIMAP3,FN1,FBLN2,FAM107A,ESAM,ENG,EMCN,DSP,DLC1,CTNNA3,CML5,CDH5,CD200,CD93,CD55,CCL5,CAV1,ARG1,A…
GO:BP	cell adhesion	GO:0007155	1.41961e-11	10.8478	1411	487	70	27492	ZFP36L1,XCL1,VWF,VCAN,UTRN,TNFSF9,TNFSF4,TNC,TJP1,TGM2,TGFBI,TEK,STFA3,STFA2L1,STFA2,STFA1,SPP1,SPARCL1,SIRPB1A,SERPINE1,SELP,SELE,S100A8,S1PR1,RAC2,PVR,PRKCQ,PODXL,PLXND1,PLCB1,PECAM1,NEXN,MSLN,MPZ,MCAM,LIMS2,LGALS1,LAMA3,KLRA3,KDR,JAM2,ITGB1,ITGAX,ITGA6,ITGA5,IL6,IL4RA,IL1A,IFNG,HAVCR2,GPNMB,GIMAP3,FN1,FBLN2,FAM107A,ESAM,ENG,EMCN,DSP,DLC1,CTNNA3,CML5,CDH5,CD200,CD93,CD55,CCL5,CAV1,ARG1,AGR2
GO:BP	epithelium development	GO:0060429	0.00184616	2.73373	1235	487	47	27492	ZFP36L1,VIM,TST,TNC,TJP1,TIE1,TGM2,TEK,TAGLN,STFA3,STFA2L1,STFA2,STFA1,SERPINE1,S1PR1,ROBO4,PTGS2,PODXL,PLXND1,PLCB1,PECAM1,LRP2,LDB2,LAMA3,KRT18,KDR,ITGAX,ITGA5,IL6,IL1A,IFNG,GSTA3,FA2H,ENG,DSP,DLL4,CES1E,CES1D,CDH5,CD109,CAV1,AQP1,APOLD1,APLNR,AGR2,ACTA2,1110057P08RIK
GO:BP	positive regulation of gene expression	GO:0010628	0.0273092	1.56369	1205	487	43	27492	XCL1,VIM,TNFSF9,TNFSF4,TNC,TMEM106A,TLR6,TEK,SERPINE1,SEMA7A,RSAD2,RAB7B,PTGS2,PRKCQ,PLCB1,MYOM1,MUSTN1,LTB,KLRE1,ITGAX,IL18R1,IL6,IL4RA,IL1A,IFNG,HAVCR2,GIMAP3,FN1,ENG,DLL4,CML5,CLEC9A,CLEC4N,CHIL6,CDH5,CD200,CD55,CCL5,CAV1,C3AR1,AGR2,ADCYAP1,ACTA2
GO:BP	circulatory system development	GO:0072359	2.77069e-06	5.55741	1168	487	52	27492	ZFP36L1,TNFSF4,TJP1,TIE1,TGFBI,TEK,SORBS2,SERPINE1,S1PR1,ROBO4,RGS4,PTPRB,PTPN14,PTGS2,PLXND1,PF4,PECAM1,NRP2,MYH11,MMRN2,MCAM,LTBP1,LRP2,KDR,ITGB1,ITGAX,ITGA5,IL1A,IFNG,HMOX1,FN1,FLT1,ENG,EMCN,ELK3,DSP,DLL4,CML5,CMA1,CLEC14A,CDKN1A,CDH5,CCL5,CAV1,C3AR1,AQP1,APOLD1,APLNR,APLN,ADGRG6,ADGRF5,ACTA2
GO:BP	anatomical structure formation involved in morphogenesis	GO:0048646	2.46294e-06	5.60855	1164	487	52	27492	TM4SF1,TJP1,TIE1,TGM2,TGFBI,TEK,SERPINE1,S1PR1,ROBO4,PTPRB,PTPN14,PTGS2,PODXL,PLXND1,PF4,PECAM1,NRP2,MYOF,MMRN2,MCAM,LRP2,LAMA3,KRT8,KDR,JAM2,ITGB1,ITGAX,ITGA5,IL4RA,IL1A,HMOX1,FN1,FLT1,ENG,EMCN,ELK3,EHD2,DLL4,DCSTAMP,CMA1,CLEC14A,CDH5,CD109,CCL5,CAV1,CASQ2,C3AR1,AQP1,APOLD1,APLNR,APLN,ADGRG6
GO:BP	defense response to other organism	GO:0098542	2.32157e-06	5.63422	1162	487	52	27492	XCL1,WFDC21,WFDC18,VIM,TNFSF4,TMEM106A,TLR6,SERPINE1,S100A8,RSAD2,RAB7B,PVR,PF4,MSRB1,MIR511,KLRE1,KLRC2,KLRC1,JCHAIN,ITGAX,IL6,IL4RA,IGHV5-4,IGHV2-5,IGHV2-2,IGHV1-78,IGHV1-77,IGHV1-69,IGHV1-64,IGHV1-55,IGHV1-53,IGHV1-43,IGHV1-42,IGHV1-34,IGHV1-31,IGHV1-12,IGHV1-11,IGHV1-5,IGHV1-4,IGHM,IFNG,HAVCR2,GIMAP3,FCGR1,DEFB9,CLEC4N,CD55,CCL5,BPIFB3,ARG1,AQP1,APOBEC3
GO:BP	cell activation	GO:0001775	2.63393e-13	12.5794	1146	487	65	27492	ZFP36L1,XCL1,VWF,TNFSF9,TNFSF4,TMEM106A,TLR6,TAC4,SIRPB1A,SELP,RSAD2,RAC2,PRKCQ,PLCB1,PF4,MS4A1,LY6D,LGALS1,LAT,KLRE1,KLRC2,KLRC1,IL18R1,IL6,IL4RA,IL1A,IKZF3,IGHV5-4,IGHV2-5,IGHV2-2,IGHV1-78,IGHV1-77,IGHV1-69,IGHV1-64,IGHV1-55,IGHV1-53,IGHV1-43,IGHV1-42,IGHV1-34,IGHV1-31,IGHV1-12,IGHV1-11,IGHV1-5,IGHV1-4,IFNG,HMOX1,HAVCR2,GPNMB,GIMAP3,FN1,ENTPD1,ENPP3,DLL4,DCSTAMP,CDKN1A,CD200,CD55,CD3G,CD3D,CCL5…
GO:BP	tube development	GO:0035295	2.58126e-05	4.58817	1139	487	49	27492	ZFP36L1,TNC,TJP1,TIE1,TGM2,TGFBI,TEK,SPP1,SERPINE1,S1PR1,ROBO4,PTPRB,PTGS2,PODXL,PLXND1,PF4,PECAM1,NRP2,MMRN2,MCAM,LRP2,LIPA,KDR,ITGB1,ITGAX,ITGA5,IL1A,HMOX1,GSTA3,FN1,FLT1,ENG,EMCN,ELK3,DLL4,CYP1A2,CMA1,CLEC14A,CDH5,CCL5,CAV1,C3AR1,ARG1,AQP1,APOLD1,APLNR,APLN,AGR2,ADGRF5
GO:BP	regulation of cellular component movement	GO:0051270	3.9205e-10	9.40666	1074	487	57	27492	XCL1,VIM,TNFSF4,TJP1,TIE1,TEK,TAC4,SERPINE1,SEMA7A,SEMA3G,SELP,S100A11,S1PR1,ROBO4,RAC2,PTGS2,PODXL,PLXND1,PLVAP,PLCB1,PECAM1,NEXN,MMRN2,MCAM,LRRC15,LGMN,LDB2,LAMA3,KDR,JAM2,ITGB1,ITGAX,ITGA6,ITGA5,IL1A,IGFBP3,IFNG,HMOX1,GPNMB,FN1,FLT1,FAM107A,ENG,DSP,DPEP1,DOCK4,DLL4,DLC1,CTNNA3,CDH5,CCL5,CAV1,CASQ2,C3AR1,AQP1,APC,ACTA2
GO:BP	regulation of locomotion	GO:0040012	3.77731e-09	8.42282	1037	487	54	27492	XCL1,VIM,TNFSF4,TJP1,TIE1,TEK,TAC4,SERPINE1,SEMA7A,SEMA3G,SELP,S100A11,S1PR1,ROBO4,RAC2,PTGS2,PODXL,PLXND1,PLVAP,PLCB1,PECAM1,NEXN,MMRN2,MCAM,LRRC15,LGMN,LDB2,LAMA3,KDR,JAM2,ITGB1,ITGAX,ITGA6,ITGA5,IL1A,IGFBP3,IFNG,HMOX1,GPNMB,FN1,FLT1,FAM107A,ENG,DPEP1,DOCK4,DLL4,DLC1,CDH5,CCL5,CAV1,C3AR1,AQP1,APC,ACTA2
GO:BP	leukocyte activation	GO:0045321	6.01578e-12	11.2207	1034	487	59	27492	ZFP36L1,XCL1,TNFSF9,TNFSF4,TMEM106A,TLR6,TAC4,SIRPB1A,RSAD2,RAC2,PRKCQ,MS4A1,LY6D,LGALS1,LAT,KLRE1,KLRC2,KLRC1,IL18R1,IL6,IL4RA,IL1A,IKZF3,IGHV5-4,IGHV2-5,IGHV2-2,IGHV1-78,IGHV1-77,IGHV1-69,IGHV1-64,IGHV1-55,IGHV1-53,IGHV1-43,IGHV1-42,IGHV1-34,IGHV1-31,IGHV1-12,IGHV1-11,IGHV1-5,IGHV1-4,IFNG,HMOX1,HAVCR2,GPNMB,GIMAP3,FN1,ENPP3,DLL4,DCSTAMP,CDKN1A,CD200,CD55,CD3G,CD3D,CCL5,CAV1,BANK1,ARG1,ADGRF5
GO:BP	response to bacterium	GO:0009617	3.06744e-08	7.51322	1029	487	52	27492	WFDC21,WFDC18,VIM,TNIP3,TNFSF4,TLR6,TJP1,SERPINE1,S100A8,RGS1,PTGS2,PPBP,PF4,NEXN,MS4A1,MIR511,MIR103-2,JCHAIN,IL6,IL1A,IKZF3,IGHV5-4,IGHV2-5,IGHV2-2,IGHV1-78,IGHV1-77,IGHV1-69,IGHV1-64,IGHV1-55,IGHV1-53,IGHV1-43,IGHV1-42,IGHV1-34,IGHV1-31,IGHV1-12,IGHV1-11,IGHV1-5,IGHV1-4,IGHM,IFNG,HAVCR2,FCGR1,FABP4,MIR126A,DEFB9,CD68,CD55,CCL5,CAV1,BANK1,ARG1,AQP1
GO:BP	regulation of cell motility	GO:2000145	5.89228e-10	9.22972	989	487	54	27492	XCL1,VIM,TNFSF4,TJP1,TIE1,TEK,TAC4,SERPINE1,SEMA7A,SEMA3G,SELP,S100A11,S1PR1,ROBO4,RAC2,PTGS2,PODXL,PLXND1,PLVAP,PLCB1,PECAM1,NEXN,MMRN2,MCAM,LRRC15,LGMN,LDB2,LAMA3,KDR,JAM2,ITGB1,ITGAX,ITGA6,ITGA5,IL1A,IGFBP3,IFNG,HMOX1,GPNMB,FN1,FLT1,FAM107A,ENG,DPEP1,DOCK4,DLL4,DLC1,CDH5,CCL5,CAV1,C3AR1,AQP1,APC,ACTA2
GO:BP	positive regulation of immune system process	GO:0002684	4.97521e-13	12.3032	978	487	59	27492	ZFP36L1,XCL1,TNFSF9,TNFSF4,TLR6,TEK,SIRPB1A,SERPINE1,SEMA7A,SELP,RSAD2,RAC2,PVR,PRKCQ,PLVAP,PECAM1,MS4A1,LGMN,LGALS1,KLRE1,KLRC2,KLRC1,JAM2,IL18R1,IL6,IL4RA,IL1A,IGHV5-4,IGHV2-5,IGHV2-2,IGHV1-78,IGHV1-77,IGHV1-69,IGHV1-64,IGHV1-55,IGHV1-53,IGHV1-43,IGHV1-42,IGHV1-34,IGHV1-31,IGHV1-12,IGHV1-11,IGHV1-5,IGHV1-4,IFNG,HMOX1,HAVCR2,GIMAP3,FCGR1,ENPP3,DCSTAMP,CLEC4N,CDKN1A,CD55,CCL5,CAV1,C3AR1,ARG1,AQP3
GO:BP	regulation of cell migration	GO:0030334	1.86024e-10	9.73043	930	487	53	27492	XCL1,VIM,TNFSF4,TJP1,TIE1,TEK,SERPINE1,SEMA7A,SEMA3G,SELP,S100A11,S1PR1,ROBO4,RAC2,PTGS2,PODXL,PLXND1,PLVAP,PLCB1,PECAM1,NEXN,MMRN2,MCAM,LRRC15,LGMN,LDB2,LAMA3,KDR,JAM2,ITGB1,ITGAX,ITGA6,ITGA5,IL1A,IGFBP3,IFNG,HMOX1,GPNMB,FN1,FLT1,FAM107A,ENG,DPEP1,DOCK4,DLL4,DLC1,CDH5,CCL5,CAV1,C3AR1,AQP1,APC,ACTA2
GO:BP	regulation of response to external stimulus	GO:0032101	0.00329267	2.48245	920	487	38	27492	XCL1,TSPAN8,TNFSF4,TLR6,SERPINE1,SEMA7A,SEMA3G,S100A8,S1PR1,RAC2,PVR,PTGS2,MUC16,LGMN,KLRE1,KLRC2,KLRC1,KDR,IL6,IFNG,HAVCR2,GPX4,GIMAP3,FN1,FCGR1,FABP4,ENPP3,CMA1,CLEC4N,CDH5,CD109,CD55,CCL5,CAV1,C3AR1,ARG1,APOBEC3,ADCYAP1
GO:BP	regulation of immune response	GO:0050776	1.589e-07	6.79888	911	487	47	27492	XCL1,TNIP3,TNFSF4,TLR6,RSAD2,RAC2,RAB7B,PVR,PRKCQ,MS4A1,KLRE1,KLRC2,KLRC1,IL18R1,IL6,IL4RA,IGHV5-4,IGHV2-5,IGHV2-2,IGHV1-78,IGHV1-77,IGHV1-69,IGHV1-64,IGHV1-55,IGHV1-53,IGHV1-43,IGHV1-42,IGHV1-34,IGHV1-31,IGHV1-12,IGHV1-11,IGHV1-5,IGHV1-4,IFNG,HMOX1,HCST,HAVCR2,GIMAP3,FCGR1,ENPP3,CLEC4N,CD200,CD55,CAV1,C3AR1,ARG1,ADCYAP1
GO:BP	tube morphogenesis	GO:0035239	3.17852e-06	5.49777	897	487	44	27492	ZFP36L1,TNC,TJP1,TIE1,TGM2,TGFBI,TEK,SERPINE1,S1PR1,ROBO4,PTPRB,PTGS2,PODXL,PLXND1,PF4,PECAM1,NRP2,MMRN2,MCAM,LRP2,KDR,ITGB1,ITGAX,ITGA5,IL1A,HMOX1,FN1,FLT1,ENG,EMCN,ELK3,DLL4,CMA1,CLEC14A,CDH5,CCL5,CAV1,C3AR1,AQP1,APOLD1,APLNR,APLN,AGR2,ADGRF5
GO:BP	innate immune response	GO:0045087	2.69982e-07	6.56867	893	487	46	27492	XCL1,WFDC21,WFDC18,VIM,TNFSF4,TMEM106A,TLR6,S100A8,RSAD2,RAB7B,PVR,MSRB1,MIR511,KLRE1,KLRC2,KLRC1,JCHAIN,IGHV5-4,IGHV2-5,IGHV2-2,IGHV1-78,IGHV1-77,IGHV1-69,IGHV1-64,IGHV1-55,IGHV1-53,IGHV1-43,IGHV1-42,IGHV1-34,IGHV1-31,IGHV1-12,IGHV1-11,IGHV1-5,IGHV1-4,IGHM,IFNG,HAVCR2,GIMAP3,FCGR1,DEFB9,CLEC4N,CD55,CCL5,BPIFB3,ARG1,APOBEC3
GO:BP	cell-cell adhesion	GO:0098609	5.58786e-10	9.25275	864	487	50	27492	ZFP36L1,XCL1,TNFSF9,TNFSF4,TJP1,TEK,STFA3,STFA2L1,STFA2,STFA1,SPARCL1,SIRPB1A,SELP,SELE,S100A8,RAC2,PVR,PRKCQ,PODXL,PECAM1,NEXN,MPZ,MCAM,LIMS2,LGALS1,LAMA3,JAM2,ITGB1,ITGAX,ITGA6,ITGA5,IL6,IL4RA,IL1A,IFNG,HAVCR2,GPNMB,GIMAP3,FN1,ESAM,EMCN,DSP,CTNNA3,CDH5,CD200,CD93,CD55,CCL5,CAV1,ARG1
GO:BP	lymphocyte activation	GO:0046649	5.12174e-10	9.29058	862	487	50	27492	ZFP36L1,XCL1,TNFSF9,TNFSF4,SIRPB1A,RSAD2,RAC2,PRKCQ,MS4A1,LY6D,LGALS1,LAT,KLRE1,KLRC2,KLRC1,IL18R1,IL6,IL4RA,IL1A,IKZF3,IGHV5-4,IGHV2-5,IGHV2-2,IGHV1-78,IGHV1-77,IGHV1-69,IGHV1-64,IGHV1-55,IGHV1-53,IGHV1-43,IGHV1-42,IGHV1-34,IGHV1-31,IGHV1-12,IGHV1-11,IGHV1-5,IGHV1-4,IFNG,HAVCR2,GPNMB,GIMAP3,DLL4,CDKN1A,CD55,CD3G,CD3D,CCL5,CAV1,BANK1,ARG1
GO:BP	actin filament-based process	GO:0030029	0.0160228	1.79526	798	487	33	27492	UTRN,TPM2,TJP1,TEK,SORBS2,SHROOM4,SELE,S1PR1,RGS4,RAC2,PRKCQ,PLS3,PECAM1,MYO1D,MSRB1,LMOD1,KRT8,KCNJ5,ITGB1,INF2,IL1A,GAS2L3,FAM107A,ESAM,EHD2,DSP,DLC1,CTNNA3,CNN1,CAV1,CASQ2,AQP1,ACTA2
GO:BP	vasculature development	GO:0001944	4.35575e-09	8.36094	760	487	45	27492	ZFP36L1,TNFSF4,TJP1,TIE1,TGFBI,TEK,SERPINE1,S1PR1,ROBO4,PTPRB,PTPN14,PTGS2,PLXND1,PF4,PECAM1,NRP2,MMRN2,MCAM,LTBP1,LRP2,KDR,ITGB1,ITGAX,ITGA5,IL1A,IFNG,HMOX1,FN1,FLT1,ENG,EMCN,ELK3,DLL4,CMA1,CLEC14A,CDH5,CCL5,CAV1,C3AR1,AQP1,APOLD1,APLNR,APLN,ADGRF5,ACTA2
GO:BP	regulation of cell adhesion	GO:0030155	3.3143e-08	7.47961	746	487	43	27492	XCL1,UTRN,TNFSF9,TNFSF4,TNC,TJP1,TGM2,TEK,SPP1,SIRPB1A,SERPINE1,SELP,S1PR1,RAC2,PRKCQ,PODXL,PLXND1,LIMS2,LGALS1,LAMA3,KDR,JAM2,ITGB1,ITGA6,ITGA5,IL6,IL4RA,IL1A,IFNG,HAVCR2,GPNMB,GIMAP3,FN1,FBLN2,FAM107A,EMCN,DLC1,CML5,CD55,CCL5,CAV1,ARG1,AGR2
GO:BP	cytokine production	GO:0001816	1.35684e-05	4.86747	741	487	38	27492	XCL1,TNFSF9,TNFSF4,TMEM106A,TLR6,TEK,SERPINE1,SEMA7A,RSAD2,RAB7B,PTGS2,PRKCQ,PLCB1,MUC16,LTBP1,LTB,KLRE1,IL18R1,IL6,IL4RA,IL1A,IFNG,HMOX1,HAVCR2,GPNMB,GIMAP3,FN1,CMA1,CLEC9A,CLEC4N,CHIL6,CD200,CD55,CCL5,C3AR1,BANK1,ARG1,ADCYAP1
GO:BP	regulation of cytokine production	GO:0001817	3.51299e-05	4.45432	735	487	37	27492	XCL1,TNFSF9,TNFSF4,TMEM106A,TLR6,TEK,SERPINE1,SEMA7A,RSAD2,RAB7B,PTGS2,PRKCQ,PLCB1,MUC16,LTBP1,LTB,KLRE1,IL18R1,IL6,IL4RA,IL1A,IFNG,HMOX1,HAVCR2,GPNMB,GIMAP3,FN1,CLEC9A,CLEC4N,CHIL6,CD200,CD55,CCL5,C3AR1,BANK1,ARG1,ADCYAP1
GO:BP	negative regulation of cell population proliferation	GO:0008285	0.047119	1.3268	730	487	30	27492	XCL1,RGS5,PTPN14,PTGS2,PMP22,MUC16,LIMS2,ITGB1,IL6,IL1A,IGFBP3,IFNG,HMOX1,HAVCR2,GPNMB,FNIP2,FLT1,ENPP3,ENG,DLL4,DLC1,CNN1,CDKN1A,CDH5,CD109,CAV1,ARG1,APLN,APC,ADCYAP1
GO:BP	blood vessel development	GO:0001568	3.74001e-09	8.42713	727	487	44	27492	ZFP36L1,TNFSF4,TJP1,TIE1,TGFBI,TEK,SERPINE1,S1PR1,ROBO4,PTPRB,PTGS2,PLXND1,PF4,PECAM1,NRP2,MMRN2,MCAM,LTBP1,LRP2,KDR,ITGB1,ITGAX,ITGA5,IL1A,IFNG,HMOX1,FN1,FLT1,ENG,EMCN,ELK3,DLL4,CMA1,CLEC14A,CDH5,CCL5,CAV1,C3AR1,AQP1,APOLD1,APLNR,APLN,ADGRF5,ACTA2
GO:BP	immune effector process	GO:0002252	1.9681e-07	6.70595	727	487	41	27492	XCL1,TNFSF4,TEK,TAC4,SEMA7A,RSAD2,RAC2,PVR,LGALS1,LAT,KLRE1,KLRC2,KLRC1,IL18R1,IL6,IL4RA,IGHV5-4,IGHV2-5,IGHV2-2,IGHV1-78,IGHV1-77,IGHV1-69,IGHV1-64,IGHV1-55,IGHV1-53,IGHV1-43,IGHV1-42,IGHV1-34,IGHV1-31,IGHV1-12,IGHV1-11,IGHV1-5,IGHV1-4,IFNG,HMOX1,HAVCR2,GIMAP3,FCGR1,ENPP3,CD55,ARG1
GO:BP	inflammatory response	GO:0006954	2.28771e-05	4.6406	723	487	37	27492	XCL1,TNFSF4,TLR6,TAC4,SERPINE1,SEMA7A,SELP,S100A8,PTGS2,PRKCQ,PPBP,PF4,LXN,LIPA,LAT,ITGB1,IL18R1,IL6,IL4RA,IL1A,IFNG,HMOX1,HAVCR2,GPX4,FN1,FCGR1,FABP4,ENPP3,DPEP1,CMA1,CHIL6,CDH5,CD68,CCRL2,CCL5,C3AR1,ADCYAP1
GO:BP	regulation of cell activation	GO:0050865	2.94313e-13	12.5312	712	487	50	27492	ZFP36L1,XCL1,TNFSF9,TNFSF4,TLR6,SIRPB1A,SELP,RAC2,PRKCQ,LGALS1,LAT,KLRC2,KLRC1,IL6,IL4RA,IL1A,IKZF3,IGHV5-4,IGHV2-5,IGHV2-2,IGHV1-78,IGHV1-77,IGHV1-69,IGHV1-64,IGHV1-55,IGHV1-53,IGHV1-43,IGHV1-42,IGHV1-34,IGHV1-31,IGHV1-12,IGHV1-11,IGHV1-5,IGHV1-4,IFNG,HMOX1,HAVCR2,GPNMB,GIMAP3,FN1,ENPP3,CDKN1A,CD200,CD55,CCL5,CAV1,BANK1,ARG1,ADGRF5,ACTA2
GO:BP	epithelial cell differentiation	GO:0030855	0.00853388	2.06885	703	487	31	27492	ZFP36L1,VIM,TST,TJP1,TIE1,TAGLN,STFA3,STFA2L1,STFA2,STFA1,SERPINE1,S1PR1,ROBO4,PTGS2,PODXL,PLCB1,PECAM1,KRT18,KDR,IL1A,IFNG,FA2H,DSP,CES1E,CES1D,CDH5,CD109,CAV1,APOLD1,AGR2,ACTA2
GO:BP	endocytosis	GO:0006897	0.000205107	3.68802	687	487	34	27492	SYT1,SNCG,SNAP25,SERPINE1,SELE,RAC2,PRG4,MSR1,LRP2,ITGB1,IGHV5-4,IGHV2-5,IGHV2-2,IGHV1-78,IGHV1-77,IGHV1-69,IGHV1-64,IGHV1-55,IGHV1-53,IGHV1-43,IGHV1-42,IGHV1-34,IGHV1-31,IGHV1-12,IGHV1-11,IGHV1-5,IGHV1-4,FCGR1,ENPP1,EHD2,CLEC9A,CAV1,APLN,ABCA13
GO:BP	regulation of leukocyte activation	GO:0002694	5.4036e-13	12.2673	669	487	48	27492	ZFP36L1,XCL1,TNFSF9,TNFSF4,TLR6,SIRPB1A,RAC2,PRKCQ,LGALS1,LAT,KLRC2,KLRC1,IL6,IL4RA,IL1A,IKZF3,IGHV5-4,IGHV2-5,IGHV2-2,IGHV1-78,IGHV1-77,IGHV1-69,IGHV1-64,IGHV1-55,IGHV1-53,IGHV1-43,IGHV1-42,IGHV1-34,IGHV1-31,IGHV1-12,IGHV1-11,IGHV1-5,IGHV1-4,IFNG,HMOX1,HAVCR2,GPNMB,GIMAP3,FN1,ENPP3,CDKN1A,CD200,CD55,CCL5,CAV1,BANK1,ARG1,ADGRF5
GO:BP	blood vessel morphogenesis	GO:0048514	1.12665e-08	7.94821	634	487	40	27492	ZFP36L1,TJP1,TIE1,TGFBI,TEK,SERPINE1,S1PR1,ROBO4,PTPRB,PTGS2,PLXND1,PF4,PECAM1,NRP2,MMRN2,MCAM,LRP2,KDR,ITGB1,ITGAX,ITGA5,IL1A,HMOX1,FN1,FLT1,ENG,EMCN,ELK3,DLL4,CMA1,CLEC14A,CDH5,CCL5,CAV1,C3AR1,AQP1,APOLD1,APLNR,APLN,ADGRF5
GO:BP	positive regulation of immune response	GO:0050778	1.95951e-06	5.70785	629	487	36	27492	XCL1,TNFSF4,RSAD2,PVR,PRKCQ,MS4A1,KLRE1,KLRC2,KLRC1,IL18R1,IL6,IL4RA,IGHV5-4,IGHV2-5,IGHV2-2,IGHV1-78,IGHV1-77,IGHV1-69,IGHV1-64,IGHV1-55,IGHV1-53,IGHV1-43,IGHV1-42,IGHV1-34,IGHV1-31,IGHV1-12,IGHV1-11,IGHV1-5,IGHV1-4,IFNG,HAVCR2,GIMAP3,FCGR1,CLEC4N,CD55,C3AR1
GO:BP	taxis	GO:0042330	0.0017765	2.75043	618	487	30	27492	XCL1,SPP1,SERPINE1,SEMA7A,SEMA3G,S100A8,S1PR1,RETNLG,RAC2,PRKCQ,PPBP,PLXND1,PF4,NRP2,NEXN,LRP2,LGMN,LAMA3,KIF5C,KDR,IFNG,GPR35,FN1,FLT1,ENG,DPEP1,DOCK4,CCRL2,CCL5,C3AR1
GO:BP	chemotaxis	GO:0006935	0.00150187	2.82337	613	487	30	27492	XCL1,SPP1,SERPINE1,SEMA7A,SEMA3G,S100A8,S1PR1,RETNLG,RAC2,PRKCQ,PPBP,PLXND1,PF4,NRP2,NEXN,LRP2,LGMN,LAMA3,KIF5C,KDR,IFNG,GPR35,FN1,FLT1,ENG,DPEP1,DOCK4,CCRL2,CCL5,C3AR1
GO:BP	positive regulation of locomotion	GO:0040017	2.47425e-09	8.60656	604	487	40	27492	XCL1,TNFSF4,TJP1,TEK,TAC4,SERPINE1,SEMA7A,SEMA3G,SELP,S100A11,S1PR1,RAC2,PTGS2,PODXL,PLVAP,PECAM1,MCAM,LRRC15,LGMN,KDR,JAM2,ITGB1,ITGAX,ITGA6,ITGA5,IL1A,IFNG,HMOX1,GPNMB,FN1,FLT1,FAM107A,DOCK4,CDH5,CCL5,CAV1,C3AR1,AQP1,APC,ACTA2
GO:BP	positive regulation of cellular component movement	GO:0051272	2.34819e-09	8.62927	603	487	40	27492	XCL1,TNFSF4,TJP1,TEK,TAC4,SERPINE1,SEMA7A,SEMA3G,SELP,S100A11,S1PR1,RAC2,PTGS2,PODXL,PLVAP,PECAM1,MCAM,LRRC15,LGMN,KDR,JAM2,ITGB1,ITGAX,ITGA6,ITGA5,IL1A,IFNG,HMOX1,GPNMB,FN1,FLT1,FAM107A,DOCK4,CDH5,CCL5,CAV1,C3AR1,AQP1,APC,ACTA2
GO:BP	regulation of defense response	GO:0031347	0.0480049	1.31871	587	487	26	27492	XCL1,TNFSF4,TLR6,SERPINE1,SEMA7A,S100A8,PVR,PTGS2,KLRE1,KLRC2,KLRC1,IL6,IFNG,HAVCR2,GPX4,GIMAP3,FCGR1,FABP4,ENPP3,CMA1,CLEC4N,CDH5,CCL5,ARG1,APOBEC3,ADCYAP1
GO:BP	positive regulation of cell motility	GO:2000147	9.47685e-10	9.02334	586	487	40	27492	XCL1,TNFSF4,TJP1,TEK,TAC4,SERPINE1,SEMA7A,SEMA3G,SELP,S100A11,S1PR1,RAC2,PTGS2,PODXL,PLVAP,PECAM1,MCAM,LRRC15,LGMN,KDR,JAM2,ITGB1,ITGAX,ITGA6,ITGA5,IL1A,IFNG,HMOX1,GPNMB,FN1,FLT1,FAM107A,DOCK4,CDH5,CCL5,CAV1,C3AR1,AQP1,APC,ACTA2
GO:BP	regulation of lymphocyte activation	GO:0051249	1.48534e-11	10.8282	567	487	42	27492	ZFP36L1,XCL1,TNFSF9,TNFSF4,SIRPB1A,RAC2,PRKCQ,LGALS1,LAT,KLRC2,KLRC1,IL6,IL4RA,IL1A,IKZF3,IGHV5-4,IGHV2-5,IGHV2-2,IGHV1-78,IGHV1-77,IGHV1-69,IGHV1-64,IGHV1-55,IGHV1-53,IGHV1-43,IGHV1-42,IGHV1-34,IGHV1-31,IGHV1-12,IGHV1-11,IGHV1-5,IGHV1-4,IFNG,HAVCR2,GPNMB,GIMAP3,CDKN1A,CD55,CCL5,CAV1,BANK1,ARG1
GO:BP	positive regulation of cell migration	GO:0030335	9.01421e-10	9.04507	558	487	39	27492	XCL1,TNFSF4,TJP1,TEK,SERPINE1,SEMA7A,SEMA3G,SELP,S100A11,S1PR1,RAC2,PTGS2,PODXL,PLVAP,PECAM1,MCAM,LRRC15,LGMN,KDR,JAM2,ITGB1,ITGAX,ITGA6,ITGA5,IL1A,IFNG,HMOX1,GPNMB,FN1,FLT1,FAM107A,DOCK4,CDH5,CCL5,CAV1,C3AR1,AQP1,APC,ACTA2
GO:BP	adaptive immune response	GO:0002250	4.54975e-10	9.34201	546	487	39	27492	XCL1,TNFSF4,RSAD2,PVR,PRKCQ,LAT,JCHAIN,IL18R1,IL6,IL4RA,IGHV5-4,IGHV2-5,IGHV2-2,IGHV1-78,IGHV1-77,IGHV1-69,IGHV1-64,IGHV1-55,IGHV1-53,IGHV1-43,IGHV1-42,IGHV1-34,IGHV1-31,IGHV1-12,IGHV1-11,IGHV1-5,IGHV1-4,IGHM,IFNG,HAVCR2,GIMAP3,FCGR1,CLEC4N,CD55,CD3G,CD3D,C3AR1,ARG1,ADGRE1
GO:BP	circulatory system process	GO:0003013	0.0311611	1.50639	538	487	25	27492	TMEM38A,TJP1,TAC4,SLC2A1,RGS4,PTGS2,PON1,PDE3A,KDR,KCNMB1,KCNJ5,IFNG,HMOX1,FABP5,ENG,DSP,DOCK4,CTNNA3,CDH5,CAV1,CASQ2,C3AR1,APLN,ADCYAP1,ACTA2
GO:BP	response to wounding	GO:0009611	8.83389e-05	4.05385	537	487	30	27492	ZFP36L1,VWF,TSPAN8,TNC,SERPINE1,SELP,PRKCQ,PF4,PECAM1,MYOF,MUSTN1,MUC16,MCAM,KDR,ITGB1,ITGA5,IL6,IL1A,HMOX1,FN1,ENTPD1,ENG,ELK3,DSP,CDKN1A,CD109,CAV1,ARG1,AQP1,ACTA2
GO:BP	angiogenesis	GO:0001525	5.34093e-09	8.27238	536	487	37	27492	TJP1,TIE1,TGFBI,TEK,SERPINE1,S1PR1,ROBO4,PTPRB,PTGS2,PLXND1,PF4,PECAM1,NRP2,MMRN2,MCAM,KDR,ITGB1,ITGAX,ITGA5,IL1A,HMOX1,FN1,FLT1,ENG,EMCN,ELK3,DLL4,CMA1,CLEC14A,CDH5,CCL5,CAV1,C3AR1,AQP1,APOLD1,APLNR,APLN
GO:BP	multicellular organismal homeostasis	GO:0048871	1.11133e-05	4.95416	519	487	31	27492	TJP1,SPP1,SLC2A1,S1PR1,RAC2,PTGS2,LIPA,LDB2,KDR,ITGB1,IL18R1,IL6,IL4RA,IL1A,GIMAP3,G0S2,FABP5,FABP4,FA2H,DCSTAMP,CYTL1,CTSK,CES1D,CCL5,CAV1,ATP6V1B1,AQP3,AQP1,APLN,ADGRF5,ADCYAP1
GO:BP	T cell activation	GO:0042110	0.016379	1.78571	518	487	25	27492	ZFP36L1,XCL1,TNFSF9,TNFSF4,SIRPB1A,RSAD2,RAC2,PRKCQ,LGALS1,LAT,IL18R1,IL6,IL4RA,IL1A,IFNG,HAVCR2,GPNMB,GIMAP3,DLL4,CD55,CD3G,CD3D,CCL5,CAV1,ARG1
GO:BP	leukocyte mediated immunity	GO:0002443	9.55688e-10	9.01968	506	487	37	27492	XCL1,TNFSF4,TAC4,RSAD2,RAC2,PVR,LAT,KLRE1,KLRC2,KLRC1,IL18R1,IL6,IL4RA,IGHV5-4,IGHV2-5,IGHV2-2,IGHV1-78,IGHV1-77,IGHV1-69,IGHV1-64,IGHV1-55,IGHV1-53,IGHV1-43,IGHV1-42,IGHV1-34,IGHV1-31,IGHV1-12,IGHV1-11,IGHV1-5,IGHV1-4,IFNG,HMOX1,HAVCR2,GIMAP3,FCGR1,CD55,ARG1
GO:BP	immune response-regulating signaling pathway	GO:0002764	4.18401e-06	5.37841	498	487	31	27492	TNIP3,TLR6,RSAD2,RAB7B,MS4A1,KLRE1,KLRC2,KLRC1,IGHV5-4,IGHV2-5,IGHV2-2,IGHV1-78,IGHV1-77,IGHV1-69,IGHV1-64,IGHV1-55,IGHV1-53,IGHV1-43,IGHV1-42,IGHV1-34,IGHV1-31,IGHV1-12,IGHV1-11,IGHV1-5,IGHV1-4,IFNG,HAVCR2,FCGR1,CLEC4N,CAV1,C3AR1
GO:BP	positive regulation of cytokine production	GO:0001819	6.99915e-06	5.15495	480	487	30	27492	XCL1,TNFSF9,TNFSF4,TMEM106A,TLR6,TEK,SERPINE1,SEMA7A,RSAD2,RAB7B,PTGS2,PRKCQ,PLCB1,LTB,KLRE1,IL18R1,IL6,IL4RA,IL1A,IFNG,HAVCR2,GIMAP3,CLEC9A,CLEC4N,CHIL6,CD200,CD55,CCL5,C3AR1,ADCYAP1
GO:BP	positive regulation of cell activation	GO:0050867	2.88685e-11	10.5396	476	487	38	27492	XCL1,TNFSF9,TNFSF4,TLR6,SIRPB1A,SELP,PRKCQ,LGALS1,KLRC2,KLRC1,IL6,IL4RA,IL1A,IGHV5-4,IGHV2-5,IGHV2-2,IGHV1-78,IGHV1-77,IGHV1-69,IGHV1-64,IGHV1-55,IGHV1-53,IGHV1-43,IGHV1-42,IGHV1-34,IGHV1-31,IGHV1-12,IGHV1-11,IGHV1-5,IGHV1-4,IFNG,HAVCR2,GIMAP3,CDKN1A,CD55,CCL5,CAV1,ACTA2
GO:BP	positive regulation of leukocyte activation	GO:0002696	3.25095e-10	9.48799	463	487	36	27492	XCL1,TNFSF9,TNFSF4,TLR6,SIRPB1A,PRKCQ,LGALS1,KLRC2,KLRC1,IL6,IL4RA,IL1A,IGHV5-4,IGHV2-5,IGHV2-2,IGHV1-78,IGHV1-77,IGHV1-69,IGHV1-64,IGHV1-55,IGHV1-53,IGHV1-43,IGHV1-42,IGHV1-34,IGHV1-31,IGHV1-12,IGHV1-11,IGHV1-5,IGHV1-4,IFNG,HAVCR2,GIMAP3,CDKN1A,CD55,CCL5,CAV1
GO:BP	positive regulation of cell adhesion	GO:0045785	1.71822e-06	5.76492	452	487	30	27492	XCL1,UTRN,TNFSF9,TNFSF4,TJP1,TGM2,TEK,SPP1,SIRPB1A,SELP,PRKCQ,PODXL,LIMS2,LGALS1,KDR,ITGB1,ITGA6,ITGA5,IL6,IL4RA,IL1A,IFNG,HAVCR2,GIMAP3,FN1,FBLN2,CD55,CCL5,CAV1,AGR2
GO:BP	defense response to bacterium	GO:0042742	8.03575e-05	4.09497	445	487	27	27492	WFDC21,WFDC18,SERPINE1,JCHAIN,IGHV5-4,IGHV2-5,IGHV2-2,IGHV1-78,IGHV1-77,IGHV1-69,IGHV1-64,IGHV1-55,IGHV1-53,IGHV1-43,IGHV1-42,IGHV1-34,IGHV1-31,IGHV1-12,IGHV1-11,IGHV1-5,IGHV1-4,IGHM,IFNG,HAVCR2,FCGR1,DEFB9,AQP1
GO:BP	positive regulation of response to external stimulus	GO:0032103	0.000425834	3.37076	423	487	25	27492	XCL1,TNFSF4,TLR6,SERPINE1,S100A8,S1PR1,RAC2,PVR,PTGS2,LGMN,KLRE1,KLRC2,KLRC1,KDR,IL6,IFNG,HAVCR2,GIMAP3,FN1,FCGR1,FABP4,CLEC4N,CCL5,C3AR1,ARG1
GO:BP	activation of immune response	GO:0002253	0.000425834	3.37076	423	487	25	27492	MS4A1,KLRE1,KLRC2,KLRC1,IGHV5-4,IGHV2-5,IGHV2-2,IGHV1-78,IGHV1-77,IGHV1-69,IGHV1-64,IGHV1-55,IGHV1-53,IGHV1-43,IGHV1-42,IGHV1-34,IGHV1-31,IGHV1-12,IGHV1-11,IGHV1-5,IGHV1-4,IFNG,CLEC4N,CD55,C3AR1
GO:BP	positive regulation of lymphocyte activation	GO:0051251	3.94861e-11	10.4036	408	487	35	27492	XCL1,TNFSF9,TNFSF4,SIRPB1A,PRKCQ,LGALS1,KLRC2,KLRC1,IL6,IL4RA,IL1A,IGHV5-4,IGHV2-5,IGHV2-2,IGHV1-78,IGHV1-77,IGHV1-69,IGHV1-64,IGHV1-55,IGHV1-53,IGHV1-43,IGHV1-42,IGHV1-34,IGHV1-31,IGHV1-12,IGHV1-11,IGHV1-5,IGHV1-4,IFNG,HAVCR2,GIMAP3,CDKN1A,CD55,CCL5,CAV1
GO:BP	adaptive immune response based on somatic recombination of immune receptors built from immunoglobulin superfamily domains	GO:0002460	8.91803e-10	9.04973	404	487	33	27492	XCL1,TNFSF4,RSAD2,PVR,PRKCQ,IL18R1,IL6,IL4RA,IGHV5-4,IGHV2-5,IGHV2-2,IGHV1-78,IGHV1-77,IGHV1-69,IGHV1-64,IGHV1-55,IGHV1-53,IGHV1-43,IGHV1-42,IGHV1-34,IGHV1-31,IGHV1-12,IGHV1-11,IGHV1-5,IGHV1-4,IFNG,HAVCR2,GIMAP3,FCGR1,CLEC4N,CD55,C3AR1,ARG1
GO:BP	B cell activation	GO:0042113	4.43659e-05	4.35295	404	487	26	27492	ZFP36L1,TNFSF4,MS4A1,LGALS1,IL6,IKZF3,IGHV5-4,IGHV2-5,IGHV2-2,IGHV1-78,IGHV1-77,IGHV1-69,IGHV1-64,IGHV1-55,IGHV1-53,IGHV1-43,IGHV1-42,IGHV1-34,IGHV1-31,IGHV1-12,IGHV1-11,IGHV1-5,IGHV1-4,IFNG,CDKN1A,BANK1
GO:BP	lymphocyte mediated immunity	GO:0002449	5.87784e-10	9.23078	398	487	33	27492	XCL1,TNFSF4,RSAD2,PVR,KLRE1,KLRC2,KLRC1,IL18R1,IL6,IL4RA,IGHV5-4,IGHV2-5,IGHV2-2,IGHV1-78,IGHV1-77,IGHV1-69,IGHV1-64,IGHV1-55,IGHV1-53,IGHV1-43,IGHV1-42,IGHV1-34,IGHV1-31,IGHV1-12,IGHV1-11,IGHV1-5,IGHV1-4,IFNG,HAVCR2,GIMAP3,FCGR1,CD55,ARG1
GO:BP	humoral immune response	GO:0006959	1.41188e-05	4.8502	382	487	26	27492	WFDC21,WFDC18,PPBP,PF4,JCHAIN,IGHV5-4,IGHV2-5,IGHV2-2,IGHV1-78,IGHV1-77,IGHV1-69,IGHV1-64,IGHV1-55,IGHV1-53,IGHV1-43,IGHV1-42,IGHV1-34,IGHV1-31,IGHV1-12,IGHV1-11,IGHV1-5,IGHV1-4,IGHM,IFNG,GIMAP3,CD55
GO:BP	wound healing	GO:0042060	2.68172e-06	5.57159	379	487	27	27492	VWF,TSPAN8,SERPINE1,SELP,PRKCQ,PF4,PECAM1,MYOF,MUSTN1,MUC16,MCAM,KDR,ITGB1,ITGA5,IL6,IL1A,HMOX1,FN1,ENTPD1,ENG,ELK3,DSP,CDKN1A,CD109,CAV1,AQP1,ACTA2
GO:BP	regulation of immune effector process	GO:0002697	0.00648699	2.18796	366	487	21	27492	XCL1,TNFSF4,TEK,SEMA7A,RSAD2,RAC2,PVR,KLRE1,KLRC2,KLRC1,IL18R1,IL6,IL4RA,IFNG,HMOX1,HAVCR2,GIMAP3,FCGR1,ENPP3,CD55,ARG1
GO:BP	leukocyte migration	GO:0050900	1.17536e-06	5.92983	365	487	27	27492	XCL1,TNFSF4,SPP1,SERPINE1,SELP,SELE,S100A8,S1PR1,RETNLG,RAC2,PPBP,PODXL,PLVAP,PLCB1,PF4,PECAM1,LGMN,JAM2,ITGB1,ITGA6,IL1A,IFNG,GPR35,FLT1,DPEP1,CCL5,C3AR1
GO:BP	leukocyte cell-cell adhesion	GO:0007159	1.96259e-05	4.70717	361	487	25	27492	XCL1,TNFSF9,TNFSF4,SIRPB1A,SELP,SELE,S100A8,RAC2,PRKCQ,PECAM1,LGALS1,JAM2,ITGB1,ITGA5,IL6,IL4RA,IL1A,IFNG,HAVCR2,GPNMB,GIMAP3,CD55,CCL5,CAV1,ARG1
GO:BP	phagocytosis	GO:0006909	3.2358e-06	5.49002	356	487	26	27492	TGM2,SIRPB1A,RAC2,RAB7B,PECAM1,MSR1,ITGB1,IGHV5-4,IGHV2-5,IGHV2-2,IGHV1-78,IGHV1-77,IGHV1-69,IGHV1-64,IGHV1-55,IGHV1-53,IGHV1-43,IGHV1-42,IGHV1-34,IGHV1-31,IGHV1-12,IGHV1-11,IGHV1-5,IGHV1-4,IFNG,FCGR1
GO:BP	immune response-regulating cell surface receptor signaling pathway	GO:0002768	5.51563e-06	5.2584	339	487	25	27492	MS4A1,KLRE1,KLRC2,KLRC1,IGHV5-4,IGHV2-5,IGHV2-2,IGHV1-78,IGHV1-77,IGHV1-69,IGHV1-64,IGHV1-55,IGHV1-53,IGHV1-43,IGHV1-42,IGHV1-34,IGHV1-31,IGHV1-12,IGHV1-11,IGHV1-5,IGHV1-4,IFNG,FCGR1,CLEC4N,C3AR1
GO:BP	immune response-activating signal transduction	GO:0002757	1.26737e-05	4.8971	327	487	24	27492	MS4A1,KLRE1,KLRC2,KLRC1,IGHV5-4,IGHV2-5,IGHV2-2,IGHV1-78,IGHV1-77,IGHV1-69,IGHV1-64,IGHV1-55,IGHV1-53,IGHV1-43,IGHV1-42,IGHV1-34,IGHV1-31,IGHV1-12,IGHV1-11,IGHV1-5,IGHV1-4,IFNG,CLEC4N,C3AR1
GO:BP	immune response-activating cell surface receptor signaling pathway	GO:0002429	1.19368e-05	4.92311	326	487	24	27492	MS4A1,KLRE1,KLRC2,KLRC1,IGHV5-4,IGHV2-5,IGHV2-2,IGHV1-78,IGHV1-77,IGHV1-69,IGHV1-64,IGHV1-55,IGHV1-53,IGHV1-43,IGHV1-42,IGHV1-34,IGHV1-31,IGHV1-12,IGHV1-11,IGHV1-5,IGHV1-4,IFNG,CLEC4N,C3AR1
GO:BP	regulation of T cell activation	GO:0050863	0.0146949	1.83283	325	487	19	27492	XCL1,TNFSF9,TNFSF4,SIRPB1A,RAC2,PRKCQ,LGALS1,LAT,IL6,IL4RA,IL1A,IFNG,HAVCR2,GPNMB,GIMAP3,CD55,CCL5,CAV1,ARG1
GO:BP	regulation of leukocyte cell-cell adhesion	GO:1903037	0.0467203	1.33049	322	487	18	27492	XCL1,TNFSF9,TNFSF4,SIRPB1A,SELP,PRKCQ,LGALS1,IL6,IL4RA,IL1A,IFNG,HAVCR2,GPNMB,GIMAP3,CD55,CCL5,CAV1,ARG1
GO:BP	cell chemotaxis	GO:0060326	0.000397747	3.40039	308	487	21	27492	XCL1,SPP1,SERPINE1,S100A8,S1PR1,RETNLG,RAC2,PRKCQ,PPBP,PF4,LGMN,KDR,IFNG,GPR35,FLT1,ENG,DPEP1,DOCK4,CCRL2,CCL5,C3AR1
GO:BP	regulation of vasculature development	GO:1901342	0.0013033	2.88496	303	487	20	27492	TJP1,TIE1,TEK,SERPINE1,PLXND1,PF4,KDR,ITGB1,ITGAX,ITGA5,IL1A,HMOX1,FLT1,ENG,CMA1,CDH5,CCL5,C3AR1,AQP1,APLNR
GO:BP	regulation of angiogenesis	GO:0045765	0.00105697	2.97594	299	487	20	27492	TJP1,TIE1,TEK,SERPINE1,PLXND1,PF4,KDR,ITGB1,ITGAX,ITGA5,IL1A,HMOX1,FLT1,ENG,CMA1,CDH5,CCL5,C3AR1,AQP1,APLNR
GO:BP	antigen receptor-mediated signaling pathway	GO:0050851	0.00238485	2.62254	287	487	19	27492	MS4A1,IGHV5-4,IGHV2-5,IGHV2-2,IGHV1-78,IGHV1-77,IGHV1-69,IGHV1-64,IGHV1-55,IGHV1-53,IGHV1-43,IGHV1-42,IGHV1-34,IGHV1-31,IGHV1-12,IGHV1-11,IGHV1-5,IGHV1-4,IFNG
GO:BP	positive regulation of cell-cell adhesion	GO:0022409	0.00132369	2.87821	276	487	19	27492	XCL1,TNFSF9,TNFSF4,TJP1,SIRPB1A,SELP,PRKCQ,PODXL,LGALS1,ITGA6,IL6,IL4RA,IL1A,IFNG,HAVCR2,GIMAP3,CD55,CCL5,CAV1
GO:BP	cell recognition	GO:0008037	6.213e-06	5.2067	266	487	22	27492	SPA17,NEXN,IGHV5-4,IGHV2-5,IGHV2-2,IGHV1-78,IGHV1-77,IGHV1-69,IGHV1-64,IGHV1-55,IGHV1-53,IGHV1-43,IGHV1-42,IGHV1-34,IGHV1-31,IGHV1-12,IGHV1-11,IGHV1-5,IGHV1-4,HAVCR2,FETUB,FCGR1
GO:BP	positive regulation of defense response	GO:0031349	0.000711382	3.1479	265	487	19	27492	XCL1,TNFSF4,TLR6,SERPINE1,S100A8,PVR,PTGS2,KLRE1,KLRC2,KLRC1,IL6,IFNG,HAVCR2,GIMAP3,FCGR1,FABP4,CLEC4N,CCL5,ARG1
GO:BP	B cell mediated immunity	GO:0019724	6.36387e-08	7.19628	252	487	24	27492	XCL1,TNFSF4,IL4RA,IGHV5-4,IGHV2-5,IGHV2-2,IGHV1-78,IGHV1-77,IGHV1-69,IGHV1-64,IGHV1-55,IGHV1-53,IGHV1-43,IGHV1-42,IGHV1-34,IGHV1-31,IGHV1-12,IGHV1-11,IGHV1-5,IGHV1-4,IFNG,GIMAP3,FCGR1,CD55
GO:BP	regulation of B cell activation	GO:0050864	6.36387e-08	7.19628	252	487	24	27492	ZFP36L1,TNFSF4,IL6,IKZF3,IGHV5-4,IGHV2-5,IGHV2-2,IGHV1-78,IGHV1-77,IGHV1-69,IGHV1-64,IGHV1-55,IGHV1-53,IGHV1-43,IGHV1-42,IGHV1-34,IGHV1-31,IGHV1-12,IGHV1-11,IGHV1-5,IGHV1-4,IFNG,CDKN1A,BANK1
GO:BP	positive regulation of immune effector process	GO:0002699	5.36813e-05	4.27018	249	487	20	27492	XCL1,TNFSF4,TEK,SEMA7A,RSAD2,RAC2,PVR,KLRE1,KLRC2,KLRC1,IL18R1,IL6,IL4RA,IFNG,HMOX1,GIMAP3,FCGR1,ENPP3,CD55,ARG1
GO:BP	immunoglobulin mediated immune response	GO:0016064	4.54075e-08	7.34287	248	487	24	27492	XCL1,TNFSF4,IL4RA,IGHV5-4,IGHV2-5,IGHV2-2,IGHV1-78,IGHV1-77,IGHV1-69,IGHV1-64,IGHV1-55,IGHV1-53,IGHV1-43,IGHV1-42,IGHV1-34,IGHV1-31,IGHV1-12,IGHV1-11,IGHV1-5,IGHV1-4,IFNG,GIMAP3,FCGR1,CD55
GO:BP	regulation of leukocyte mediated immunity	GO:0002703	0.00107939	2.96682	246	487	18	27492	XCL1,TNFSF4,RSAD2,RAC2,PVR,KLRE1,KLRC2,KLRC1,IL18R1,IL6,IL4RA,IFNG,HMOX1,HAVCR2,GIMAP3,FCGR1,CD55,ARG1
GO:BP	myeloid leukocyte activation	GO:0002274	0.00491155	2.30878	246	487	17	27492	TNFSF9,TMEM106A,TLR6,TAC4,RAC2,LAT,IL4RA,IFNG,HMOX1,HAVCR2,GIMAP3,FN1,ENPP3,DCSTAMP,CD200,CCL5,ADGRF5
GO:BP	regulation of leukocyte proliferation	GO:0070663	0.0180106	1.74447	243	487	16	27492	XCL1,TNFSF9,TNFSF4,RAC2,PRKCQ,IL6,IL1A,IKZF3,IFNG,HAVCR2,GPNMB,ENPP3,CDKN1A,CD55,CCL5,ARG1
GO:BP	positive regulation of leukocyte cell-cell adhesion	GO:1903039	0.00946368	2.02394	231	487	16	27492	XCL1,TNFSF9,TNFSF4,SIRPB1A,SELP,PRKCQ,LGALS1,IL6,IL4RA,IL1A,IFNG,HAVCR2,GIMAP3,CD55,CCL5,CAV1
GO:BP	regulation of mononuclear cell proliferation	GO:0032944	0.0330003	1.48148	227	487	15	27492	XCL1,TNFSF9,TNFSF4,RAC2,PRKCQ,IL6,IL1A,IKZF3,IFNG,HAVCR2,GPNMB,CDKN1A,CD55,CCL5,ARG1
GO:BP	leukocyte chemotaxis	GO:0030595	0.00600834	2.22125	223	487	16	27492	XCL1,SPP1,SERPINE1,S100A8,S1PR1,RETNLG,RAC2,PPBP,PF4,LGMN,IFNG,GPR35,FLT1,DPEP1,CCL5,C3AR1
GO:BP	regulation of lymphocyte proliferation	GO:0050670	0.0267223	1.57313	223	487	15	27492	XCL1,TNFSF9,TNFSF4,RAC2,PRKCQ,IL6,IL1A,IKZF3,IFNG,HAVCR2,GPNMB,CDKN1A,CD55,CCL5,ARG1
GO:BP	regulation of cell-substrate adhesion	GO:0010810	0.0240006	1.61978	221	487	15	27492	UTRN,TEK,SPP1,SERPINE1,RAC2,LIMS2,LGALS1,KDR,ITGB1,ITGA5,FN1,FBLN2,FAM107A,DLC1,AGR2
GO:BP	myeloid leukocyte migration	GO:0097529	0.000203998	3.69038	220	487	18	27492	XCL1,SPP1,SERPINE1,S100A8,RETNLG,RAC2,PPBP,PLCB1,PF4,PECAM1,LGMN,IL1A,IFNG,GPR35,FLT1,DPEP1,CCL5,C3AR1
GO:BP	positive regulation of T cell activation	GO:0050870	0.0129772	1.88682	210	487	15	27492	XCL1,TNFSF9,TNFSF4,SIRPB1A,PRKCQ,LGALS1,IL6,IL4RA,IL1A,IFNG,HAVCR2,GIMAP3,CD55,CCL5,CAV1
GO:BP	positive regulation of B cell activation	GO:0050871	2.62181e-07	6.5814	204	487	21	27492	TNFSF4,IL6,IGHV5-4,IGHV2-5,IGHV2-2,IGHV1-78,IGHV1-77,IGHV1-69,IGHV1-64,IGHV1-55,IGHV1-53,IGHV1-43,IGHV1-42,IGHV1-34,IGHV1-31,IGHV1-12,IGHV1-11,IGHV1-5,IGHV1-4,IFNG,CDKN1A
GO:BP	membrane invagination	GO:0010324	7.09678e-07	6.14894	194	487	20	27492	RAC2,MSR1,IGHV5-4,IGHV2-5,IGHV2-2,IGHV1-78,IGHV1-77,IGHV1-69,IGHV1-64,IGHV1-55,IGHV1-53,IGHV1-43,IGHV1-42,IGHV1-34,IGHV1-31,IGHV1-12,IGHV1-11,IGHV1-5,IGHV1-4,FCGR1
GO:BP	regulation of adaptive immune response	GO:0002819	0.00459258	2.33794	193	487	15	27492	XCL1,TNFSF4,RSAD2,PVR,PRKCQ,IL18R1,IL6,IL4RA,IFNG,HAVCR2,GIMAP3,FCGR1,CLEC4N,CD55,ARG1
GO:BP	plasma membrane invagination	GO:0099024	3.32863e-07	6.47773	186	487	20	27492	RAC2,MSR1,IGHV5-4,IGHV2-5,IGHV2-2,IGHV1-78,IGHV1-77,IGHV1-69,IGHV1-64,IGHV1-55,IGHV1-53,IGHV1-43,IGHV1-42,IGHV1-34,IGHV1-31,IGHV1-12,IGHV1-11,IGHV1-5,IGHV1-4,FCGR1
GO:BP	regulation of lymphocyte mediated immunity	GO:0002706	0.00190891	2.71922	180	487	15	27492	XCL1,TNFSF4,RSAD2,PVR,KLRE1,KLRC2,KLRC1,IL18R1,IL6,IFNG,HAVCR2,GIMAP3,FCGR1,CD55,ARG1
GO:BP	temperature homeostasis	GO:0001659	0.0453442	1.34348	179	487	13	27492	PTGS2,IL18R1,IL4RA,IL1A,GIMAP3,G0S2,FABP5,FABP4,CES1D,CCL5,CAV1,APLN,ADCYAP1
GO:BP	regulation of adaptive immune response based on somatic recombination of immune receptors built from immunoglobulin superfamily domains	GO:0002822	0.00165575	2.78101	178	487	15	27492	XCL1,TNFSF4,RSAD2,PVR,PRKCQ,IL18R1,IL6,IL4RA,IFNG,HAVCR2,GIMAP3,FCGR1,CLEC4N,CD55,ARG1
GO:BP	regulation of smooth muscle cell proliferation	GO:0048660	0.042728	1.36929	178	487	13	27492	S1PR1,RGS5,PTGS2,IL6,IGFBP3,IFNG,HMOX1,CNN1,CDKN1A,CCL5,CAV1,C3AR1,APLN
GO:BP	phagocytosis, engulfment	GO:0006911	1.35168e-07	6.86913	177	487	20	27492	RAC2,MSR1,IGHV5-4,IGHV2-5,IGHV2-2,IGHV1-78,IGHV1-77,IGHV1-69,IGHV1-64,IGHV1-55,IGHV1-53,IGHV1-43,IGHV1-42,IGHV1-34,IGHV1-31,IGHV1-12,IGHV1-11,IGHV1-5,IGHV1-4,FCGR1
GO:BP	complement activation	GO:0006956	6.24323e-06	5.20459	176	487	18	27492	IGHV5-4,IGHV2-5,IGHV2-2,IGHV1-78,IGHV1-77,IGHV1-69,IGHV1-64,IGHV1-55,IGHV1-53,IGHV1-43,IGHV1-42,IGHV1-34,IGHV1-31,IGHV1-12,IGHV1-11,IGHV1-5,IGHV1-4,CD55
GO:BP	positive regulation of angiogenesis	GO:0045766	5.19443e-06	5.28446	174	487	18	27492	TJP1,TIE1,TEK,SERPINE1,KDR,ITGB1,ITGAX,ITGA5,IL1A,HMOX1,FLT1,ENG,CMA1,CDH5,CCL5,C3AR1,AQP1,APLNR
GO:BP	positive regulation of vasculature development	GO:1904018	5.19443e-06	5.28446	174	487	18	27492	TJP1,TIE1,TEK,SERPINE1,KDR,ITGB1,ITGAX,ITGA5,IL1A,HMOX1,FLT1,ENG,CMA1,CDH5,CCL5,C3AR1,AQP1,APLNR
GO:BP	regulation of T cell proliferation	GO:0042129	0.0315329	1.50124	173	487	13	27492	XCL1,TNFSF9,TNFSF4,RAC2,PRKCQ,IL6,IL1A,IFNG,HAVCR2,GPNMB,CD55,CCL5,ARG1
GO:BP	regulation of production of molecular mediator of immune response	GO:0002700	0.0278347	1.55541	171	487	13	27492	XCL1,TNFSF4,TEK,SEMA7A,RSAD2,IL18R1,IL6,IL4RA,IFNG,HMOX1,GIMAP3,CD55,ARG1
GO:BP	B cell receptor signaling pathway	GO:0050853	3.24183e-06	5.48921	169	487	18	27492	MS4A1,IGHV5-4,IGHV2-5,IGHV2-2,IGHV1-78,IGHV1-77,IGHV1-69,IGHV1-64,IGHV1-55,IGHV1-53,IGHV1-43,IGHV1-42,IGHV1-34,IGHV1-31,IGHV1-12,IGHV1-11,IGHV1-5,IGHV1-4
GO:BP	humoral immune response mediated by circulating immunoglobulin	GO:0002455	4.02233e-07	6.39552	168	487	19	27492	IGHV5-4,IGHV2-5,IGHV2-2,IGHV1-78,IGHV1-77,IGHV1-69,IGHV1-64,IGHV1-55,IGHV1-53,IGHV1-43,IGHV1-42,IGHV1-34,IGHV1-31,IGHV1-12,IGHV1-11,IGHV1-5,IGHV1-4,GIMAP3,CD55
GO:BP	complement activation, classical pathway	GO:0006958	7.06058e-07	6.15116	154	487	18	27492	IGHV5-4,IGHV2-5,IGHV2-2,IGHV1-78,IGHV1-77,IGHV1-69,IGHV1-64,IGHV1-55,IGHV1-53,IGHV1-43,IGHV1-42,IGHV1-34,IGHV1-31,IGHV1-12,IGHV1-11,IGHV1-5,IGHV1-4,CD55
GO:BP	granulocyte migration	GO:0097530	0.0468127	1.32964	154	487	12	27492	XCL1,SPP1,S100A8,RAC2,PPBP,PF4,PECAM1,IL1A,IFNG,DPEP1,CCL5,C3AR1
GO:BP	positive regulation of leukocyte migration	GO:0002687	0.0410651	1.38653	152	487	12	27492	XCL1,TNFSF4,SERPINE1,SELP,RAC2,PLVAP,PECAM1,LGMN,JAM2,IL1A,CCL5,C3AR1
GO:BP	phagocytosis, recognition	GO:0006910	2.58586e-07	6.58739	145	487	18	27492	IGHV5-4,IGHV2-5,IGHV2-2,IGHV1-78,IGHV1-77,IGHV1-69,IGHV1-64,IGHV1-55,IGHV1-53,IGHV1-43,IGHV1-42,IGHV1-34,IGHV1-31,IGHV1-12,IGHV1-11,IGHV1-5,IGHV1-4,FCGR1
GO:BP	positive regulation of leukocyte mediated immunity	GO:0002705	0.000573959	3.24112	142	487	14	27492	XCL1,TNFSF4,RSAD2,PVR,KLRE1,KLRC2,KLRC1,IL18R1,IL6,IFNG,GIMAP3,FCGR1,CD55,ARG1
GO:BP	neutrophil migration	GO:1990266	0.00646519	2.18942	127	487	12	27492	XCL1,SPP1,S100A8,RAC2,PPBP,PF4,PECAM1,IL1A,IFNG,DPEP1,CCL5,C3AR1
GO:BP	sprouting angiogenesis	GO:0002040	0.028365	1.54722	123	487	11	27492	TJP1,TEK,PTGS2,MMRN2,KDR,ITGB1,ITGA5,HMOX1,DLL4,CLEC14A,APLNR
GO:BP	positive regulation of production of molecular mediator of immune response	GO:0002702	0.0262405	1.58103	122	487	11	27492	XCL1,TNFSF4,TEK,SEMA7A,RSAD2,IL18R1,IL6,IL4RA,IFNG,GIMAP3,CD55
GO:BP	positive regulation of adaptive immune response	GO:0002821	0.00387242	2.41202	121	487	12	27492	XCL1,TNFSF4,RSAD2,PVR,PRKCQ,IL18R1,IL6,IFNG,GIMAP3,FCGR1,CLEC4N,CD55
GO:BP	positive regulation of lymphocyte mediated immunity	GO:0002708	0.00042077	3.37596	118	487	13	27492	XCL1,TNFSF4,RSAD2,PVR,KLRE1,KLRC2,KLRC1,IL18R1,IL6,IFNG,GIMAP3,FCGR1,CD55
GO:BP	positive regulation of adaptive immune response based on somatic recombination of immune receptors built from immunoglobulin superfamily domains	GO:0002824	0.00224535	2.64872	115	487	12	27492	XCL1,TNFSF4,RSAD2,PVR,PRKCQ,IL18R1,IL6,IFNG,GIMAP3,FCGR1,CLEC4N,CD55
GO:BP	regulation of cell killing	GO:0031341	0.0440217	1.35633	106	487	10	27492	XCL1,PVR,KLRE1,KLRC2,KLRC1,IFNG,HAVCR2,GIMAP3,CD55,ARG1
GO:BP	CD4-positive, alpha-beta T cell activation	GO:0035710	0.0440217	1.35633	106	487	10	27492	XCL1,TNFSF4,RSAD2,PRKCQ,IL18R1,IL6,IL4RA,IFNG,GIMAP3,CD55
GO:BP	neutrophil chemotaxis	GO:0030593	0.0341786	1.46625	103	487	10	27492	XCL1,SPP1,S100A8,RAC2,PPBP,PF4,IFNG,DPEP1,CCL5,C3AR1
GO:BP	positive regulation of T cell proliferation	GO:0042102	0.0219523	1.65852	98	487	10	27492	XCL1,TNFSF9,TNFSF4,PRKCQ,IL6,IL1A,IFNG,HAVCR2,CD55,CCL5
GO:BP	regulation of cytokine production involved in immune response	GO:0002718	0.00249067	2.60368	96	487	11	27492	XCL1,TNFSF4,TEK,SEMA7A,RSAD2,IL18R1,IL6,HMOX1,GIMAP3,CD55,ARG1
GO:BP	cytokine production involved in immune response	GO:0002367	0.00249067	2.60368	96	487	11	27492	XCL1,TNFSF4,TEK,SEMA7A,RSAD2,IL18R1,IL6,HMOX1,GIMAP3,CD55,ARG1
GO:BP	positive regulation of cytokine production involved in immune response	GO:0002720	0.00481012	2.31784	65	487	9	27492	XCL1,TNFSF4,TEK,SEMA7A,RSAD2,IL18R1,IL6,GIMAP3,CD55
GO:BP	regulation of CD4-positive, alpha-beta T cell activation	GO:2000514	0.0386021	1.41339	64	487	8	27492	XCL1,TNFSF4,PRKCQ,IL6,IL4RA,IFNG,GIMAP3,CD55
GO:BP	positive regulation of CD4-positive, alpha-beta T cell activation	GO:2000516	0.000790408	3.10215	39	487	8	27492	XCL1,TNFSF4,PRKCQ,IL6,IL4RA,IFNG,GIMAP3,CD55
GO:BP	peptide cross-linking	GO:0018149	0.0112213	1.94996	39	487	7	27492	TGM2,STFA3,STFA2L1,STFA2,STFA1,FN1,DSP
GO:BP	regulation of T cell cytokine production	GO:0002724	0.00774441	2.11101	37	487	7	27492	XCL1,TNFSF4,RSAD2,IL18R1,IL6,CD55,ARG1
GO:BP	T cell cytokine production	GO:0002369	0.00774441	2.11101	37	487	7	27492	XCL1,TNFSF4,RSAD2,IL18R1,IL6,CD55,ARG1
GO:BP	kidney vasculature development	GO:0061440	0.0344211	1.46318	31	487	6	27492	TEK,PECAM1,IFNG,C3AR1,AQP1,ACTA2
GO:BP	renal system vasculature development	GO:0061437	0.0344211	1.46318	31	487	6	27492	TEK,PECAM1,IFNG,C3AR1,AQP1,ACTA2
GO:BP	glomerulus vasculature development	GO:0072012	0.0228838	1.64047	29	487	6	27492	TEK,PECAM1,IFNG,C3AR1,AQP1,ACTA2
GO:BP	positive regulation of T cell cytokine production	GO:0002726	0.00906004	2.04287	25	487	6	27492	XCL1,TNFSF4,RSAD2,IL18R1,IL6,CD55
GO:BP	positive regulation of type 2 immune response	GO:0002830	0.0275005	1.56066	18	487	5	27492	XCL1,TNFSF4,RSAD2,IL6,IL4RA
GO:BP	CD4-positive, alpha-beta T cell cytokine production	GO:0035743	0.0275005	1.56066	18	487	5	27492	XCL1,RSAD2,IL18R1,IL6,ARG1
GO:CC	cellular anatomical entity	GO:0110165	3.19221e-14	13.4959	22667	497	473	27279	ZFP87,ZFP36L1,ZBTB10,ZBBX,XCL1,WWC1,WFDC21,WFDC18,VWF,VMO1,VMN1R159,VMN1R127,VMN1R115,VMN1R138,VMN1R142,VIM,VCAN,UTRN,UNC13C,UGT2A1,TSTD1,TST,TSPAN13,TSPAN8,TSHZ2,TRAK2,TPM2,TNFSF9,TNFSF4,TNC,TMEM154,TMEM106A,TMEM38A,TM4SF19,TM4SF1,TLR6,TJP1,TIE1,TGM2,TGFBI,TEK,TAGLN,TAC4,SYT1,SVOPL,SULT1D1,SULT1C1,STRBP,STOML3,STFA3,STFA2L1,STFA2,STFA1,GM21340,GM21242,SRD5A2,SPP1,SPARCL1,SPA17,SORBS2,SNORD123,SN…
GO:CC	membrane	GO:0016020	1.48592e-09	8.828	10178	497	260	27279	WWC1,VMN1R159,VMN1R127,VMN1R115,VMN1R138,VMN1R142,VIM,UTRN,UNC13C,UGT2A1,TST,TSPAN13,TSPAN8,TRAK2,TNFSF9,TNFSF4,TMEM154,TMEM106A,TMEM38A,TM4SF19,TM4SF1,TLR6,TJP1,TIE1,TGM2,TEK,SYT1,SVOPL,STOML3,STFA3,STFA2L1,STFA2,STFA1,SRD5A2,SPA17,SORBS2,SNCG,SNAP25,SLCO2A1,SLC38A11,SLC37A2,SLC27A2,SLC25A35,SLC9A3R2,SLC5A8,SLC2A1,SIRPB1A,SHROOM4,SH2D2A,SEMA7A,SEMA3G,SELP,SELE,S100A8,S1PR1,RSAD2,ROBO4,RGS5,RGS4,…
GO:CC	intrinsic component of membrane	GO:0031224	0.000864147	3.06341	7040	497	174	27279	VMN1R159,VMN1R127,VMN1R115,VMN1R138,VMN1R142,UGT2A1,TSPAN13,TSPAN8,TNFSF9,TNFSF4,TMEM154,TMEM106A,TMEM38A,TM4SF19,TM4SF1,TLR6,TIE1,TGM2,TEK,SYT1,SVOPL,STOML3,SRD5A2,SNAP25,SLCO2A1,SLC38A11,SLC37A2,SLC27A2,SLC25A35,SLC5A8,SLC2A1,SIRPB1A,SEMA7A,SEMA3G,SELP,SELE,S1PR1,ROBO4,PVR,PTPRB,PREX2,PODXL,PMP22,PLXND1,PLVAP,PECAM1,PDE3A,OSMR,OLFR1507,OLFR1346,OLFR727,OLFR606,OLFR558,NRP2,NKG7,NDUFB7,ND3,NCR1,…
GO:CC	cell periphery	GO:0071944	4.90961e-12	11.309	6909	497	203	27279	WWC1,VWF,VMN1R159,VMN1R127,VMN1R115,VMN1R138,VMN1R142,VIM,VCAN,UTRN,UNC13C,TSPAN13,TSPAN8,TRAK2,TNFSF9,TNC,TMEM106A,TM4SF1,TLR6,TJP1,TIE1,TGM2,TGFBI,TEK,SYT1,STOML3,STFA3,STFA2L1,STFA2,STFA1,SPARCL1,SPA17,SORBS2,SNCG,SNAP25,SLCO2A1,SLC27A2,SLC9A3R2,SLC5A8,SLC2A1,SIRPB1A,SHROOM4,SH2D2A,SERPINE1,SEMA7A,SEMA3G,SELP,SELE,S100A11,S100A8,S1PR1,ROBO4,RGS4,RGS1,RAC2,PVR,PTGS2,PRKCQ,PREX2,PODXL,PMP22,PLXN…
GO:CC	integral component of membrane	GO:0016021	0.0151666	1.81911	6869	497	164	27279	VMN1R159,VMN1R127,VMN1R115,VMN1R138,VMN1R142,UGT2A1,TSPAN13,TSPAN8,TNFSF9,TNFSF4,TMEM154,TMEM106A,TMEM38A,TM4SF19,TM4SF1,TLR6,TIE1,TEK,SYT1,SVOPL,STOML3,SRD5A2,SNAP25,SLCO2A1,SLC38A11,SLC37A2,SLC27A2,SLC25A35,SLC5A8,SLC2A1,SIRPB1A,SEMA7A,SEMA3G,SELP,SELE,S1PR1,ROBO4,PVR,PTPRB,PREX2,PODXL,PMP22,PLXND1,PLVAP,PECAM1,PDE3A,OSMR,OLFR1507,OLFR1346,OLFR727,OLFR606,OLFR558,NRP2,NKG7,NDUFB7,ND3,NCR1,MYOF,…
GO:CC	plasma membrane	GO:0005886	3.32748e-10	9.47788	6431	497	187	27279	WWC1,VMN1R159,VMN1R127,VMN1R115,VMN1R138,VMN1R142,VIM,UTRN,UNC13C,TSPAN13,TSPAN8,TRAK2,TNFSF9,TMEM106A,TM4SF1,TLR6,TJP1,TIE1,TGM2,TEK,SYT1,STOML3,STFA3,STFA2L1,STFA2,STFA1,SPA17,SORBS2,SNCG,SNAP25,SLCO2A1,SLC27A2,SLC9A3R2,SLC5A8,SLC2A1,SIRPB1A,SHROOM4,SH2D2A,SEMA7A,SEMA3G,SELP,SELE,S100A8,S1PR1,ROBO4,RGS4,RGS1,RAC2,PVR,PTGS2,PRKCQ,PREX2,PODXL,PMP22,PLXND1,PLVAP,PLS3,PLIN2,PLCB1,PECAM1,OSMR,OLFR15…
GO:CC	extracellular region	GO:0005576	3.0074e-23	22.5218	2733	497	131	27279	XCL1,WFDC21,WFDC18,VWF,VMO1,VCAN,TNFSF9,TNFSF4,TNC,TGM2,TGFBI,TEK,TAC4,STFA3,STFA2L1,STFA2,STFA1,SPP1,SPARCL1,SERPINE1,SEMA7A,SEMA3G,SELP,SELE,SCGB1C1,S100A11,S100A8,RETNLG,PRG4,PPBP,PON1,PODXL,PF4,PECAM1,MSR1,MSLN,MMRN2,MCAM,LXN,LTBP1,LTB,LRRC15,LRRC6,LRP2,LGMN,LGALS1,LAMA3,KRT18,KDR,JCHAIN,IL6,IL4RA,IL1A,IGLV3,IGKV3-5,IGKV4-86,IGKV4-80,IGKV4-79,IGKV4-74,IGKV4-72,IGKV4-71,IGKV4-70,IGKV4-69,IGKV4…
GO:CC	extracellular space	GO:0005615	1.51759e-21	20.8188	1958	497	105	27279	XCL1,WFDC21,WFDC18,VMO1,TNFSF9,TNFSF4,TGFBI,TAC4,STFA3,STFA2L1,STFA2,STFA1,SPP1,SPARCL1,SERPINE1,SEMA7A,SEMA3G,SELP,SELE,S100A11,S100A8,RETNLG,PPBP,PON1,PODXL,PF4,PECAM1,MSR1,MSLN,MMRN2,MCAM,LXN,LTB,LRRC15,LRP2,LGALS1,KRT18,JCHAIN,IL6,IL4RA,IL1A,IGLV3,IGKV3-5,IGKV4-86,IGKV4-80,IGKV4-79,IGKV4-74,IGKV4-72,IGKV4-71,IGKV4-70,IGKV4-69,IGKV4-68,IGKV4-63,IGKV4-62,IGKV4-61,IGKV4-59,IGKV4-57-1,IGKV4-57,IG…
GO:CC	intrinsic component of plasma membrane	GO:0031226	0.0338914	1.46991	1580	497	50	27279	TSPAN13,TSPAN8,TM4SF1,TLR6,TIE1,TGM2,TEK,SNAP25,SLCO2A1,SLC2A1,SEMA7A,SEMA3G,SELP,SELE,S1PR1,PLXND1,PECAM1,OSMR,NRP2,MS4A1,MPZ,LAT,KLRE1,KLRC2,KLRC1,KDR,KCNJ5,KCND2,JAM2,ITGB1,ITGAX,ITGA6,ITGA5,IL18R1,IL6,GPR52,GPR35,GPNMB,FLT1,FCGR1,ENPP5,DLL4,CCRL2,CAV1,AQP3,AQP1,ADGRL4,ADGRG6,ADGRE1,ADCY4
GO:CC	integral component of plasma membrane	GO:0005887	0.0338013	1.47107	1496	497	48	27279	TSPAN13,TSPAN8,TM4SF1,TLR6,TIE1,TEK,SNAP25,SLCO2A1,SLC2A1,SEMA7A,SEMA3G,SELP,SELE,PLXND1,PECAM1,OSMR,NRP2,MS4A1,MPZ,LAT,KLRE1,KLRC2,KLRC1,KDR,KCNJ5,KCND2,JAM2,ITGB1,ITGAX,ITGA6,ITGA5,IL18R1,IL6,GPR52,GPR35,GPNMB,FLT1,FCGR1,ENPP5,DLL4,CCRL2,CAV1,AQP3,AQP1,ADGRL4,ADGRG6,ADGRE1,ADCY4
GO:CC	plasma membrane region	GO:0098590	0.000102453	3.98947	1350	497	52	27279	WWC1,UTRN,UNC13C,TJP1,TEK,SYT1,SORBS2,SNAP25,SLC9A3R2,SLC5A8,SLC2A1,SHROOM4,SELE,S1PR1,PTGS2,PODXL,PLXND1,PLVAP,OSMR,NRP2,MYOF,MYO1D,MS4A1,MAL,LRP2,KRT8,KCND2,ITGB1,ITGA6,ITGA5,HMOX1,FN1,FAM107A,ENTPD1,ENPP3,EHD2,DSP,DPEP1,DLC1,DCXR,CYP4F15,CTSK,CNKSR2,CD55,CAV1,CALB2,ATP6V1B1,ATP6V0D2,ATP6V0A4,AQP3,AQP1,APC
GO:CC	cell surface	GO:0009986	4.08777e-21	20.3885	1079	497	75	27279	TSPAN8,TNFSF4,TJP1,TEK,SPA17,SEMA7A,SELP,S1PR1,ROBO4,PVR,PLVAP,PECAM1,MUC16,MSR1,MSLN,MS4A1,MCAM,LY6D,LRRC15,LRP2,LGALS1,KRT18,KLRE1,KLRC2,KLRC1,KDR,KCNJ5,JAM2,ITGB1,ITGAX,ITGA6,ITGA5,IL6,IL1A,IGHV5-4,IGHV2-5,IGHV2-2,IGHV1-78,IGHV1-77,IGHV1-69,IGHV1-64,IGHV1-55,IGHV1-53,IGHV1-43,IGHV1-42,IGHV1-34,IGHV1-31,IGHV1-12,IGHV1-11,IGHV1-5,IGHV1-4,IGHM,IFNG,HCST,HAVCR2,FCGR1,ENTPD1,ENPP3,ENPP1,ENG,DCSTAMP…
GO:CC	side of membrane	GO:0098552	2.19339e-16	15.6589	761	497	56	27279	SPA17,SNAP25,SHROOM4,SEMA7A,SELP,S1PR1,ROBO4,RGS1,PECAM1,MUC16,MSR1,MS4A1,MCAM,LRP2,KRT18,KLRE1,KLRC2,KLRC1,KDR,KCNJ5,ITGB1,ITGAX,ITGA6,ITGA5,IL6,IGHV5-4,IGHV2-5,IGHV2-2,IGHV1-78,IGHV1-77,IGHV1-69,IGHV1-64,IGHV1-55,IGHV1-53,IGHV1-43,IGHV1-42,IGHV1-34,IGHV1-31,IGHV1-12,IGHV1-11,IGHV1-5,IGHV1-4,IFNG,GNAL,FCGR1,ENTPD1,ENPP3,ENG,CTSK,CLEC14A,CDH5,CD55,CD3G,CD3D,CCRL2,ADGRE1
GO:CC	anchoring junction	GO:0070161	0.00479605	2.31912	664	497	29	27279	TJP1,TEK,SORBS2,SLC2A1,SHROOM4,PVR,PODXL,PMP22,PECAM1,NEXN,LIMS2,LAT,KRT8,JAM2,ITGB1,ITGA6,ITGA5,GJC3,FAM107A,ESAM,DSP,DLC1,DES,CTNNA3,CDH5,CAV1,CALB2,AQP3,APC
GO:CC	external side of plasma membrane	GO:0009897	2.18022e-19	18.6615	564	497	52	27279	SPA17,SEMA7A,SELP,S1PR1,ROBO4,PECAM1,MUC16,MSR1,MS4A1,MCAM,LRP2,KRT18,KLRE1,KLRC2,KLRC1,KDR,KCNJ5,ITGB1,ITGAX,ITGA6,ITGA5,IL6,IGHV5-4,IGHV2-5,IGHV2-2,IGHV1-78,IGHV1-77,IGHV1-69,IGHV1-64,IGHV1-55,IGHV1-53,IGHV1-43,IGHV1-42,IGHV1-34,IGHV1-31,IGHV1-12,IGHV1-11,IGHV1-5,IGHV1-4,IFNG,FCGR1,ENTPD1,ENPP3,ENG,CTSK,CLEC14A,CDH5,CD55,CD3G,CD3D,CCRL2,ADGRE1
GO:CC	cell-cell junction	GO:0005911	0.0105526	1.97664	519	497	24	27279	TJP1,TEK,SLC2A1,SHROOM4,PVR,PODXL,PMP22,PECAM1,NEXN,LIMS2,LAT,KRT8,JAM2,ITGB1,ITGA5,GJC3,ESAM,DSP,DES,CTNNA3,CDH5,CALB2,AQP3,APC
GO:CC	apical part of cell	GO:0045177	0.000159364	3.79761	495	497	27	27279	TJP1,TEK,SPP1,SORBS2,SLC9A3R2,SLC5A8,SLC2A1,SHROOM4,PODXL,OSMR,MAL,LRRC6,LRP2,LGMN,FN1,ENPP3,DPEP1,DCXR,CYP4F15,CTSK,CD55,CAV1,ATP6V1B1,ATP6V0D2,ATP6V0A4,AQP1,ADGRF5
GO:CC	membrane microdomain	GO:0098857	1.1583e-05	4.93618	406	497	26	27279	TLR6,TEK,STOML3,SNAP25,SLC2A1,SELE,S1PR1,PTGS2,PODXL,PLVAP,PECAM1,MYOF,MYO1D,MS4A1,MAL,LRP2,KDR,KCND2,ITGB1,HMOX1,FCGR1,EHD2,DLC1,CD55,CAV1,AQP1
GO:CC	membrane raft	GO:0045121	1.10251e-05	4.95762	405	497	26	27279	TLR6,TEK,STOML3,SNAP25,SLC2A1,SELE,S1PR1,PTGS2,PODXL,PLVAP,PECAM1,MYOF,MYO1D,MS4A1,MAL,LRP2,KDR,KCND2,ITGB1,HMOX1,FCGR1,EHD2,DLC1,CD55,CAV1,AQP1
GO:CC	apical plasma membrane	GO:0016324	0.000459047	3.33814	400	497	23	27279	TJP1,TEK,SORBS2,SLC9A3R2,SLC5A8,SLC2A1,SHROOM4,PODXL,OSMR,MAL,LRP2,FN1,ENPP3,DPEP1,DCXR,CYP4F15,CTSK,CD55,CAV1,ATP6V1B1,ATP6V0D2,ATP6V0A4,AQP1
GO:CC	receptor complex	GO:0043235	0.0029288	2.53331	385	497	21	27279	TLR6,TIE1,TEK,PTPRB,PLXND1,OSMR,LRP2,KLRC2,KLRC1,KDR,ITGB1,ITGAX,ITGA6,ITGA5,IL18R1,IL6,IL4RA,FLT1,ENG,CD3G,CD3D
GO:CC	collagen-containing extracellular matrix	GO:0062023	0.00481887	2.31705	367	497	20	27279	VWF,TNC,TGM2,TGFBI,SPARCL1,SERPINE1,S100A11,PF4,MMRN2,LTBP1,LRRC15,LGALS1,LAMA3,ITGB1,ITGA6,FN1,FBLN2,ENTPD1,CSTB,CLEC14A
GO:CC	plasma membrane raft	GO:0044853	1.1272e-05	4.948	138	497	15	27279	SLC2A1,SELE,S1PR1,PTGS2,PLVAP,MYOF,MYO1D,MS4A1,MAL,KCND2,HMOX1,EHD2,DLC1,CAV1,AQP1
GO:CC	immunoglobulin complex	GO:0019814	1.61538e-10	9.79173	134	497	20	27279	JCHAIN,IGKV3-10,IGHV5-4,IGHV2-5,IGHV2-2,IGHV1-78,IGHV1-77,IGHV1-69,IGHV1-64,IGHV1-55,IGHV1-53,IGHV1-43,IGHV1-42,IGHV1-34,IGHV1-31,IGHV1-12,IGHV1-11,IGHV1-5,IGHV1-4,IGHM
GO:CC	immunoglobulin complex, circulating	GO:0042571	4.17494e-11	10.3793	125	497	20	27279	JCHAIN,IGKV3-10,IGHV5-4,IGHV2-5,IGHV2-2,IGHV1-78,IGHV1-77,IGHV1-69,IGHV1-64,IGHV1-55,IGHV1-53,IGHV1-43,IGHV1-42,IGHV1-34,IGHV1-31,IGHV1-12,IGHV1-11,IGHV1-5,IGHV1-4,IGHM
GO:CC	caveola	GO:0005901	0.000110081	3.95829	102	497	12	27279	SLC2A1,SELE,S1PR1,PTGS2,PLVAP,MYOF,KCND2,HMOX1,EHD2,DLC1,CAV1,AQP1
GO:CC	cell-cell contact zone	GO:0044291	0.0419835	1.37692	83	497	8	27279	TJP1,SLC2A1,PECAM1,JAM2,ITGB1,DSP,DES,CTNNA3
GO:CC	proton-transporting V-type ATPase complex	GO:0033176	0.0419449	1.37732	28	497	5	27279	ATP6V1C2,ATP6V1B1,ATP6V0E,ATP6V0D2,ATP6V0A4
GO:CC	IgM immunoglobulin complex	GO:0071753	0.00184412	2.73421	3	497	3	27279	JCHAIN,IGKV3-10,IGHM
GO:CC	IgM immunoglobulin complex, circulating	GO:0071754	0.00184412	2.73421	3	497	3	27279	JCHAIN,IGKV3-10,IGHM
GO:CC	pentameric IgM immunoglobulin complex	GO:0071756	0.00184412	2.73421	3	497	3	27279	JCHAIN,IGKV3-10,IGHM
KEGG	Focal adhesion	KEGG:04510	0.0277283	1.55708	200	183	13	8714	VWF,TNC,SPP1,RAC2,MYL9,LAMA3,KDR,ITGB1,ITGA6,ITGA5,FN1,FLT1,CAV1
KEGG	Fluid shear stress and atherosclerosis	KEGG:05418	0.0231208	1.636	146	183	11	8714	SELE,RAC2,PECAM1,KDR,IL1A,IFNG,HMOX1,GSTM1,GSTA3,CDH5,CAV1
KEGG	Natural killer cell mediated cytotoxicity	KEGG:04650	0.0148106	1.82943	116	183	10	8714	RAC2,NCR1,LAT,KLRC2,KLRC1,KLRB1C,KLRA9,KLRA3,IFNG,HCST
KEGG	Chagas disease	KEGG:05142	0.0265989	1.57514	102	183	9	8714	TLR6,SERPINE1,PLCB1,IL6,IFNG,GNAL,CD3G,CD3D,CCL5
KEGG	Hematopoietic cell lineage	KEGG:04640	0.000303375	3.51802	92	183	11	8714	MS4A1,ITGA6,ITGA5,IL6,IL4RA,IL1A,FCGR1,CR2,CD55,CD3G,CD3D
KEGG	ECM-receptor interaction	KEGG:04512	0.0475138	1.32318	88	183	8	8714	VWF,TNC,SPP1,LAMA3,ITGB1,ITGA6,ITGA5,FN1
KEGG	Rheumatoid arthritis	KEGG:05323	2.19886e-06	5.6578	86	183	13	8714	TEK,LTB,IL6,IL1A,IFNG,FLT1,CTSK,CCL5,ATP6V1C2,ATP6V1B1,ATP6V0E,ATP6V0D2,ATP6V0A4
KEGG	Synaptic vesicle cycle	KEGG:04721	0.0189229	1.72301	77	183	8	8714	UNC13C,SYT1,SNAP25,ATP6V1C2,ATP6V1B1,ATP6V0E,ATP6V0D2,ATP6V0A4
KEGG	Collecting duct acid secretion	KEGG:04966	0.0204639	1.68901	27	183	5	8714	ATP6V1C2,ATP6V1B1,ATP6V0E,ATP6V0D2,ATP6V0A4
REAC	Immune System	REAC:R-MMU-168256	0.00316067	2.50022	1641	192	61	8748	TNFSF9,TNFSF4,TLR6,SLC27A2,SIRPB1A,S100A11,S100A8,RAC2,PVR,PTPRB,PRKCQ,PPBP,PECAM1,LTB,LGMN,LAT,KLRC2,KLRC1,ITGB1,ITGAX,IL6,IL4RA,IL1A,IGKV1-133,IGHV5-4,IGHV1-78,IGHV1-77,IGHV1-69,IGHV1-64,IGHV1-55,IGHV1-53,IGHV1-43,IGHV1-42,IGHV1-34,IGHV1-31,IGHV1-12,IGHV1-11,IGHV1-5,IGHV1-4,IFNG,FCGR1,FABP5,DSP,CTSK,CSTB,CLEC4N,CD93,CD68,CD55,CD3G,CD3D,C3AR1,BPIFB6,BPIFB4,ATP6V1C2,ATP6V1B1,ATP6V0E,ATP6V0D2,ATP6…
REAC	Innate Immune System	REAC:R-MMU-168249	1.70871e-06	5.76733	1006	192	51	8748	TLR6,SLC27A2,SIRPB1A,S100A11,S100A8,RAC2,PTPRB,PRKCQ,PPBP,PECAM1,LGMN,LAT,KLRC2,KLRC1,ITGAX,IGKV1-133,IGHV5-4,IGHV1-78,IGHV1-77,IGHV1-69,IGHV1-64,IGHV1-55,IGHV1-53,IGHV1-43,IGHV1-42,IGHV1-34,IGHV1-31,IGHV1-12,IGHV1-11,IGHV1-5,IGHV1-4,FCGR1,FABP5,DSP,CTSK,CSTB,CLEC4N,CD93,CD68,CD55,CD3G,C3AR1,BPIFB6,BPIFB4,ATP6V1C2,ATP6V1B1,ATP6V0E,ATP6V0D2,ATP6V0A4,ARG1,ABCA13
REAC	Hemostasis	REAC:R-MMU-109582	8.54897e-07	6.06809	605	192	38	8748	TEK,SIRPB1A,SELP,RAC2,PRKCQ,PPBP,PF4,PECAM1,LAT,JCHAIN,JAM2,ITGB1,ITGAX,ITGA6,ITGA5,IGKV1-133,IGHV5-4,IGHV1-78,IGHV1-77,IGHV1-69,IGHV1-64,IGHV1-55,IGHV1-53,IGHV1-43,IGHV1-42,IGHV1-34,IGHV1-31,IGHV1-12,IGHV1-11,IGHV1-5,IGHV1-4,FN1,ESAM,EHD2,DOCK4,DGKA,CD109,CAV1
REAC	Fc epsilon receptor (FCERI) signaling	REAC:R-MMU-2454202	0.000640229	3.19366	223	192	18	8748	PRKCQ,LAT,IGKV1-133,IGHV5-4,IGHV1-78,IGHV1-77,IGHV1-69,IGHV1-64,IGHV1-55,IGHV1-53,IGHV1-43,IGHV1-42,IGHV1-34,IGHV1-31,IGHV1-12,IGHV1-11,IGHV1-5,IGHV1-4
REAC	Cell surface interactions at the vascular wall	REAC:R-MMU-202733	1.66949e-13	12.7774	220	192	30	8748	TEK,SIRPB1A,SELP,PF4,PECAM1,JCHAIN,JAM2,ITGB1,ITGAX,ITGA6,ITGA5,IGKV1-133,IGHV5-4,IGHV1-78,IGHV1-77,IGHV1-69,IGHV1-64,IGHV1-55,IGHV1-53,IGHV1-43,IGHV1-42,IGHV1-34,IGHV1-31,IGHV1-12,IGHV1-11,IGHV1-5,IGHV1-4,FN1,ESAM,CAV1
REAC	Immunoregulatory interactions between a Lymphoid and a non-Lymphoid cell	REAC:R-MMU-198933	8.42014e-06	5.07468	207	192	20	8748	PVR,ITGB1,IGKV1-133,IGHV5-4,IGHV1-78,IGHV1-77,IGHV1-69,IGHV1-64,IGHV1-55,IGHV1-53,IGHV1-43,IGHV1-42,IGHV1-34,IGHV1-31,IGHV1-12,IGHV1-11,IGHV1-5,IGHV1-4,CD3G,CD3D
REAC	Signaling by the B Cell Receptor (BCR)	REAC:R-MMU-983705	0.00355918	2.44865	204	192	16	8748	IGKV1-133,IGHV5-4,IGHV1-78,IGHV1-77,IGHV1-69,IGHV1-64,IGHV1-55,IGHV1-53,IGHV1-43,IGHV1-42,IGHV1-34,IGHV1-31,IGHV1-12,IGHV1-11,IGHV1-5,IGHV1-4
REAC	Fcgamma receptor (FCGR) dependent phagocytosis	REAC:R-MMU-2029480	3.64758e-05	4.438	184	192	18	8748	IGKV1-133,IGHV5-4,IGHV1-78,IGHV1-77,IGHV1-69,IGHV1-64,IGHV1-55,IGHV1-53,IGHV1-43,IGHV1-42,IGHV1-34,IGHV1-31,IGHV1-12,IGHV1-11,IGHV1-5,IGHV1-4,FCGR1,CD3G
REAC	FCERI mediated NF-kB activation	REAC:R-MMU-2871837	0.000176955	3.75214	183	192	17	8748	PRKCQ,IGKV1-133,IGHV5-4,IGHV1-78,IGHV1-77,IGHV1-69,IGHV1-64,IGHV1-55,IGHV1-53,IGHV1-43,IGHV1-42,IGHV1-34,IGHV1-31,IGHV1-12,IGHV1-11,IGHV1-5,IGHV1-4
REAC	Regulation of actin dynamics for phagocytic cup formation	REAC:R-MMU-2029482	6.05333e-06	5.21801	164	192	18	8748	IGKV1-133,IGHV5-4,IGHV1-78,IGHV1-77,IGHV1-69,IGHV1-64,IGHV1-55,IGHV1-53,IGHV1-43,IGHV1-42,IGHV1-34,IGHV1-31,IGHV1-12,IGHV1-11,IGHV1-5,IGHV1-4,FCGR1,CD3G
REAC	Complement cascade	REAC:R-MMU-166658	2.72453e-06	5.56471	156	192	18	8748	IGKV1-133,IGHV5-4,IGHV1-78,IGHV1-77,IGHV1-69,IGHV1-64,IGHV1-55,IGHV1-53,IGHV1-43,IGHV1-42,IGHV1-34,IGHV1-31,IGHV1-12,IGHV1-11,IGHV1-5,IGHV1-4,CD55,C3AR1
REAC	Regulation of Complement cascade	REAC:R-MMU-977606	1.04103e-06	5.98253	147	192	18	8748	IGKV1-133,IGHV5-4,IGHV1-78,IGHV1-77,IGHV1-69,IGHV1-64,IGHV1-55,IGHV1-53,IGHV1-43,IGHV1-42,IGHV1-34,IGHV1-31,IGHV1-12,IGHV1-11,IGHV1-5,IGHV1-4,CD55,C3AR1
REAC	Binding and Uptake of Ligands by Scavenger Receptors	REAC:R-MMU-2173782	5.25679e-07	6.27928	141	192	18	8748	MSR1,JCHAIN,IGKV1-133,IGHV5-4,IGHV1-78,IGHV1-77,IGHV1-69,IGHV1-64,IGHV1-55,IGHV1-53,IGHV1-43,IGHV1-42,IGHV1-34,IGHV1-31,IGHV1-12,IGHV1-11,IGHV1-5,IGHV1-4
REAC	FCERI mediated MAPK activation	REAC:R-MMU-2871796	2.38624e-06	5.62229	137	192	17	8748	LAT,IGKV1-133,IGHV5-4,IGHV1-78,IGHV1-77,IGHV1-69,IGHV1-64,IGHV1-55,IGHV1-53,IGHV1-43,IGHV1-42,IGHV1-34,IGHV1-31,IGHV1-12,IGHV1-11,IGHV1-5,IGHV1-4
REAC	FCERI mediated Ca+2 mobilization	REAC:R-MMU-2871809	1.69337e-06	5.77125	134	192	17	8748	LAT,IGKV1-133,IGHV5-4,IGHV1-78,IGHV1-77,IGHV1-69,IGHV1-64,IGHV1-55,IGHV1-53,IGHV1-43,IGHV1-42,IGHV1-34,IGHV1-31,IGHV1-12,IGHV1-11,IGHV1-5,IGHV1-4
REAC	Role of phospholipids in phagocytosis	REAC:R-MMU-2029485	1.1947e-07	6.92274	129	192	18	8748	IGKV1-133,IGHV5-4,IGHV1-78,IGHV1-77,IGHV1-69,IGHV1-64,IGHV1-55,IGHV1-53,IGHV1-43,IGHV1-42,IGHV1-34,IGHV1-31,IGHV1-12,IGHV1-11,IGHV1-5,IGHV1-4,FCGR1,CD3G
REAC	Scavenging of heme from plasma	REAC:R-MMU-2168880	9.35462e-07	6.02897	129	192	17	8748	JCHAIN,IGKV1-133,IGHV5-4,IGHV1-78,IGHV1-77,IGHV1-69,IGHV1-64,IGHV1-55,IGHV1-53,IGHV1-43,IGHV1-42,IGHV1-34,IGHV1-31,IGHV1-12,IGHV1-11,IGHV1-5,IGHV1-4
REAC	Initial triggering of complement	REAC:R-MMU-166663	6.82515e-06	5.16589	129	192	16	8748	IGKV1-133,IGHV5-4,IGHV1-78,IGHV1-77,IGHV1-69,IGHV1-64,IGHV1-55,IGHV1-53,IGHV1-43,IGHV1-42,IGHV1-34,IGHV1-31,IGHV1-12,IGHV1-11,IGHV1-5,IGHV1-4
REAC	Antigen activates B Cell Receptor (BCR) leading to generation of second messengers	REAC:R-MMU-983695	6.82515e-06	5.16589	129	192	16	8748	IGKV1-133,IGHV5-4,IGHV1-78,IGHV1-77,IGHV1-69,IGHV1-64,IGHV1-55,IGHV1-53,IGHV1-43,IGHV1-42,IGHV1-34,IGHV1-31,IGHV1-12,IGHV1-11,IGHV1-5,IGHV1-4
REAC	Creation of C4 and C2 activators	REAC:R-MMU-166786	3.01701e-06	5.52042	122	192	16	8748	IGKV1-133,IGHV5-4,IGHV1-78,IGHV1-77,IGHV1-69,IGHV1-64,IGHV1-55,IGHV1-53,IGHV1-43,IGHV1-42,IGHV1-34,IGHV1-31,IGHV1-12,IGHV1-11,IGHV1-5,IGHV1-4
REAC	Role of LAT2/NTAL/LAB on calcium mobilization	REAC:R-MMU-2730905	3.01701e-06	5.52042	122	192	16	8748	IGKV1-133,IGHV5-4,IGHV1-78,IGHV1-77,IGHV1-69,IGHV1-64,IGHV1-55,IGHV1-53,IGHV1-43,IGHV1-42,IGHV1-34,IGHV1-31,IGHV1-12,IGHV1-11,IGHV1-5,IGHV1-4
REAC	FCGR activation	REAC:R-MMU-2029481	4.0341e-08	7.39425	121	192	18	8748	IGKV1-133,IGHV5-4,IGHV1-78,IGHV1-77,IGHV1-69,IGHV1-64,IGHV1-55,IGHV1-53,IGHV1-43,IGHV1-42,IGHV1-34,IGHV1-31,IGHV1-12,IGHV1-11,IGHV1-5,IGHV1-4,FCGR1,CD3G
REAC	Classical antibody-mediated complement activation	REAC:R-MMU-173623	1.42889e-06	5.845	116	192	16	8748	IGKV1-133,IGHV5-4,IGHV1-78,IGHV1-77,IGHV1-69,IGHV1-64,IGHV1-55,IGHV1-53,IGHV1-43,IGHV1-42,IGHV1-34,IGHV1-31,IGHV1-12,IGHV1-11,IGHV1-5,IGHV1-4
REAC	CD22 mediated BCR regulation	REAC:R-MMU-5690714	8.45027e-07	6.07313	112	192	16	8748	IGKV1-133,IGHV5-4,IGHV1-78,IGHV1-77,IGHV1-69,IGHV1-64,IGHV1-55,IGHV1-53,IGHV1-43,IGHV1-42,IGHV1-34,IGHV1-31,IGHV1-12,IGHV1-11,IGHV1-5,IGHV1-4
REAC	Integrin cell surface interactions	REAC:R-MMU-216083	0.000622065	3.20616	67	192	10	8748	TNC,SPP1,PECAM1,KDR,JAM2,ITGB1,ITGAX,ITGA6,ITGA5,FN1
REAC	ROS and RNS production in phagocytes	REAC:R-MMU-1222556	0.0421437	1.37527	36	192	6	8748	RAC2,ATP6V1C2,ATP6V1B1,ATP6V0E,ATP6V0D2,ATP6V0A4
REAC	Fibronectin matrix formation	REAC:R-MMU-1566977	0.0148445	1.82844	4	192	3	8748	ITGB1,ITGA5,FN1
MF: molecular functions, BP: biological processes, CC: cellular components
REAC: Reactomepathway, KEGG: Kyoto Encyclopedia of Genes and Genomes pathway
