# Supplementary material for: Gene expression in meningeal lymphatic endothelial cells following traumatic brain injury in mice
Source: PLoS One. 2022 Sep 6;17(9):e0273892. doi: 10.1371/journal.pone.0273892 (PMC9447870; doi:10.1371/journal.pone.0273892)
Supplement: S2 Table — (XLSX) [file pone.0273892.s002.xlsx]

## Sheet: S8
S2 Table. Interaction degree of protein-protein interaction network for upregulated genes of 657 genes in 1242 transcripts with ≥ 2-fold changes, and p value ≤ 0.05.
display name	Degree	P-val	Betweenness Centrality	ClosenessCentrality	Fold Change
Il6	101	0.0004	0.121906	0.437661	2.06
Fn1	90	9.81e-05	0.065714	0.421707	5.78
Itgb1	73	0.0139	0.049199	0.407853	2.17
Pecam1	70	0.0002	0.022698	0.403968	6.14
Acta2	68	0.0013	0.049764	0.405578	28.98
Kdr	66	0.0003	0.045334	0.410484	3.36
Cdh5	58	0.0009	0.022652	0.393963	5.38
Itgax	57	7.22e-05	0.022192	0.392444	2.48
Vwf	55	9.81e-05	0.025619	0.396109	7.74
Spp1	53	0.0002	0.0296	0.397656	40.32
Serpine1	50	0.0004	0.010028	0.387662	7.18
Tek	49	0.0012	0.020508	0.392142	5.85
Cd68	45	0.0003	0.013698	0.381845	3.79
Flt1	44	0.0007	0.015937	0.387367	4.95
Cav1	43	0.0002	0.049922	0.391538	6.07
Ptgs2	42	0.009	0.034127	0.386484	3.01
Emr1	41	0.002	0.010743	0.375646	2.09
Eng	40	0.0005	0.006458	0.377037	3.65
Tjp1	37	0.0468	0.031913	0.387072	3.02
Itga6	36	0.0035	0.007004	0.371533	2.3
Fcgr1	35	0.0126	0.026296	0.353964	2.08
Hmox1	34	7.83e-05	0.027782	0.374265	3.78
Itga5	33	5.23e-06	0.008406	0.363053	3.84
Selp	32	0.0025	0.004081	0.370721	3.66
Sele	31	0.0005	0.005105	0.368307	6.65
Emcn	27	0.0002	0.006321	0.344151	4.59
Havcr2	26	0.0006	0.003207	0.338656	3.33
Mcam	26	0.0089	0.001075	0.362536	5.09
Tagln	26	0.0233	0.010124	0.353964	4.25
Esam	24	0.0119	0.00598	0.338431	2.65
Arg1	23	7.39e-07	0.001356	0.355199	12.64
Robo4	23	0.0002	0.00656	0.345085	2.23
Vim	23	0.0018	0.011644	0.352737	2.46
Entpd1	23	0.0025	0.025826	0.351519	2.03
Tie1	22	0.0002	0.002306	0.34253	3.07
Vcan	22	0.0044	0.013615	0.344851	2.62
Dll4	20	0.0205	0.000658	0.337981	2.08
Il1a	19	0.0031	0.017338	0.348153	4.09
Cd93	18	0.0003	0.005511	0.33377	4.19
Ptprb	18	0.0004	0.004258	0.319322	14.53
Cdkn1a	17	0.0046	0.00826	0.346967	2.39
Myh11	17	0.0075	0.00418	0.342761	10.64
Podxl	16	0.007	0.004905	0.351519	5.91
S1pr1	16	0.0128	0.004335	0.34744	2.08
Ctsk	15	4.83e-05	0.020785	0.330519	3.24
Mmrn2	15	7.57e-05	0.002416	0.318125	4.17
Eltd1	15	0.0003	0.000478	0.308672	9.23
Tgm2	15	0.0004	0.002326	0.353964	2.89
Enpp3	15	0.007	0.02866	0.309988	2.01
Adcy4	15	0.0178	0.012999	0.314004	2.23
Pf4	15	0.0346	0.000226	0.33531	2.06
Plvap	14	0.0013	8.81e-05	0.329663	6.04
Enpp1	14	0.0075	0.008132	0.312462	3.19
Cnn1	14	0.0162	0.009043	0.313038	2.55
Aqp1	14	0.0248	0.018133	0.332897	2.44
Pvr	13	0.0002	0.003006	0.330091	2.27
Msr1	13	0.0004	0.002197	0.32524	3.2
Lama3	13	0.0093	0.000845	0.325032	2.11
Dock4	13	0.019	0.026991	0.312462	2.06
