# Supplementary material for: Gene expression in meningeal lymphatic endothelial cells following traumatic brain injury in mice
Source: PLoS One. 2022 Sep 6;17(9):e0273892. doi: 10.1371/journal.pone.0273892 (PMC9447870; doi:10.1371/journal.pone.0273892)
Supplement: S3 Table — (XLSX) [file pone.0273892.s003.xlsx]

## Sheet: S9
S3 Table. Interaction degree of protein–protein interaction network for downregulated genes of 657 genes in 1242 transcripts with ≥ 2-fold changes, and p value ≤ 0.05.
display name	Degree	P-val	Betweenness Centrality	ClosenessCentrality	Fold Change
Ifng	87	0.0468	0.072056	0.412146	-2.08
Ccl5	48	0.0035	0.0147	0.382419	-2.14
Cyp1a2	32	0.0425	0.043778	0.343919	-35.25
Rac2	31	0.0469	0.034361	0.378439	-2.11
Klrb1c	27	0.0035	0.002441	0.345788	-3.54
Ncr1	25	0.0019	0.002059	0.336196	-2.53
Cr2	20	8.78e-05	0.002506	0.339107	-2.26
Cd3g	18	0.0072	0.005976	0.320933	-2.53
Gnal	17	2.83e-05	0.039229	0.297487	-3.04
Gsta3	16	0.0175	0.003694	0.295072	-2.32
Ms4a1	16	0.0346	0.00942	0.334428	-2.84
Krt18	16	0.0469	0.004272	0.357193	-12.04
Klrc1	16	0.0479	0.008497	0.320529	-2.13
Snap25	15	2.34e-05	0.027461	0.312462	-2.3
Cd3d	15	0.0016	0.008647	0.319724	-2.37
Prkcq	15	0.0089	0.015967	0.345553	-2.46
Gpx4	14	0.0051	0.007725	0.327753	-2.06
Krt8	14	0.0298	0.004332	0.33956	-10.37
Cyp2f2	14	0.0448	0.002422	0.269883	-29.61
Pon1	14	0.0482	0.010193	0.327542	-13.83
Aldh1a7	14	0.049	0.00258	0.281838	-4.66
Gstm1	13	0.002	0.000494	0.290194	-2.76
Apc	13	0.0049	0.008508	0.337757	-2.7
Lrp2	13	0.0353	0.012944	0.328811	-3.49
