# Supplementary material for: Gene expression in meningeal lymphatic endothelial cells following traumatic brain injury in mice
Source: PLoS One. 2022 Sep 6;17(9):e0273892. doi: 10.1371/journal.pone.0273892 (PMC9447870; doi:10.1371/journal.pone.0273892)
Supplement: S4 Table — GO: gene ontology, BP: biological process, CC: cellular component, MF: molecular function, and KEGG: Kyoto encyclopedia of genes and genomes. (XLSX) [file pone.0273892.s004.xlsx]

## Sheet: S10
S4 Table. Modules 1 to 14 by the molecular complex detection (MCODE) plug-in Cytoscape and Visualization and Integrated Discovery (DAVID) for genes of 657 genes in 1242 transcripts with ≥ 2-fold changes, and p value ≤ 0.05.
Module	All Genes	Category	Term	PValue	Genes in term
1	Acta2,Cav1,Ccl5,Cd68,Cdh5,Emr1,Eng,Epcam,F3,Flt1,Fn1,Hmox1,Ifng,Il6,Itga5,Itgb1,Jag1,Kdr,Lgals3,Mcam,Mki67,Mmp13,Mmp3,Pecam1,Ptgs2,Sele,Selp,Serpine1,Sox2,Spp1,Tek,Vtn,Vwf	GOTERM_BP	GO:0007155~cell adhesion	2.41e-10	SELP, ITGB1, CDH5, VTN, VWF, MCAM, PECAM1, FN1, SPP1, ITGA5, SELE, ENG
		GOTERM_BP	GO:0001525~angiogenesis	4.69e-12	FLT1, CAV1, MCAM, SERPINE1, PECAM1, FN1, KDR, HMOX1, TEK, PTGS2, ENG
		GOTERM_BP	GO:0045766~positive regulation of angiogenesis	2.21e-11	LGALS3, FLT1, CCL5, SERPINE1, KDR, HMOX1, TEK, F3, ENG
		GOTERM_CC	GO:0005737~cytoplasm	0.001523	ITGB1, VWF, CAV1, SERPINE1, MKI67, PTGS2, F3, SOX2, ACTA2, SELP, VTN, LGALS3, IL6, IFNG, CCL5, SPP1, KDR, ITGA5, TEK, ENG
		GOTERM_CC	GO:0016020~membrane	0.003114	ITGB1, JAG1, FLT1, CAV1, MCAM, MKI67, PTGS2, F3, SELE, SELP, CDH5, LGALS3, EPCAM, PECAM1, KDR, HMOX1, ITGA5, TEK, CD68, ENG
		GOTERM_CC	GO:0005615~extracellular space	5.74e-13	FLT1, VWF, MCAM, SERPINE1, MMP3, FN1, F3, SELE, ACTA2, SELP, VTN, LGALS3, IL6, MMP13, IFNG, CCL5, SPP1, PECAM1, ENG
		GOTERM_MF	GO:0005515~protein binding	5.07e-05	ITGB1, JAG1, VWF, CAV1, SERPINE1, FN1, SOX2, ACTA2, SELP, CDH5, LGALS3, IL6, IFNG, PECAM1, KDR, ITGA5, TEK, ENG
		GOTERM_MF	GO:0005178~integrin binding	5.96e-07	ITGB1, VTN, VWF, FN1, KDR, ITGA5
		GOTERM_MF	GO:0005509~calcium ion binding	0.005434	SELP, CDH5, JAG1, MMP13, MMP3, SELE
		KEGG_PATHWAY	mmu04151:PI3K-Akt signaling pathway	8.28e-07	ITGB1, VTN, IL6, FLT1, VWF, FN1, SPP1, KDR, ITGA5, TEK
		KEGG_PATHWAY	mmu04510:Focal adhesion	1.76e-07	ITGB1, VTN, FLT1, VWF, CAV1, FN1, SPP1, KDR, ITGA5
		KEGG_PATHWAY	mmu05323:Rheumatoid arthritis	5.47e-06	IL6, FLT1, IFNG, CCL5, MMP3, TEK
2	ALDH1A1,CYP1A2,CYP1B1,EPHX1,GPX4,GSTA3,GSTA4,GSTM1,GSTM2,GSTM5,GSTT1,KRT18	GOTERM_BP	GO:0006749~glutathione metabolic process	1.32e-13	GSTM2, GSTM1, GPX4, GSTA4, GSTA3, GSTT1, GSTM5
		GOTERM_BP	GO:0008152~metabolic process	4.38e-06	GSTM2, GSTM1, GSTA4, GSTA3, ALDH1A1, GSTM5
		GOTERM_BP	GO:0055114~oxidation-reduction process	0.006855	GPX4, ALDH1A1, CYP1A2, CYP1B1
		GOTERM_CC	GO:0005737~cytoplasm	0.009529	GSTM2, KRT18, GSTM1, GPX4, GSTA4, GSTA3, ALDH1A1, GSTT1, GSTM5
		GOTERM_CC	GO:0070062~extracellular exosome	0.051044	KRT18, GPX4, GSTA3, ALDH1A1, GSTM5
		GOTERM_CC	GO:0031090~organelle membrane	0.001209	CYP1A2, EPHX1, CYP1B1
		GOTERM_MF	GO:0004364~glutathione transferase activity	8.08e-12	GSTM2, GSTM1, GSTA4, GSTA3, GSTT1, GSTM5
		GOTERM_MF	GO:0016740~transferase activity	0.001273	GSTM2, GSTM1, GSTA4, GSTA3, GSTT1, GSTM5
		GOTERM_MF	GO:0019899~enzyme binding	0.001531	GSTM2, CYP1A2, EPHX1, GSTM5
		KEGG_PATHWAY	mmu00980:Metabolism of xenobiotics by cytochrome P450	6.49e-16	GSTM2, GSTM1, GSTA4, GSTA3, CYP1A2, EPHX1, CYP1B1, GSTT1, GSTM5
		KEGG_PATHWAY	mmu05204:Chemical carcinogenesis	1.35e-14	GSTM2, GSTM1, GSTA4, GSTA3, CYP1A2, EPHX1, CYP1B1, GSTT1, GSTM5
		KEGG_PATHWAY	mmu00480:Glutathione metabolism	2.08e-11	GSTM2, GSTM1, GPX4, GSTA4, GSTA3, GSTT1, GSTM5
3	CR2,HAVCR2,IL2RA,IL4RA,ITGAX,KLRB1C,LY6G,NCR1,SELL	GOTERM_BP	GO:0002376~immune system process	0.00031	CR2, IL2RA, IL4RA, HAVCR2
		GOTERM_BP	GO:0043032~positive regulation of macrophage activation	0.006949	IL4RA, HAVCR2
		GOTERM_BP	GO:0042130~negative regulation of T cell proliferation	0.015385	IL2RA, HAVCR2
		GOTERM_CC	GO:0016020~membrane	0.000257	NCR1, CR2, KLRB1C, SELL, IL2RA, ITGAX, IL4RA, LY6G, HAVCR2
		GOTERM_CC	GO:0016021~integral component of membrane	0.003552	NCR1, CR2, KLRB1C, SELL, IL2RA, ITGAX, IL4RA, HAVCR2
		GOTERM_CC	GO:0009897~external side of plasma membrane	5.68e-08	CR2, KLRB1C, SELL, IL2RA, ITGAX, LY6G
		GOTERM_MF	GO:0005515~protein binding	0.030003	CR2, SELL, IL2RA, IL4RA, HAVCR2
		GOTERM_MF	GO:0004872~receptor activity	0.057723	CR2, KLRB1C
		GOTERM_MF	GO:0030246~carbohydrate binding	0.076228	KLRB1C, SELL
		KEGG_PATHWAY	mmu04640:Hematopoietic cell lineage	0.001181	CR2, IL2RA, IL4RA
		KEGG_PATHWAY	mmu04630:Jak-STAT signaling pathway	0.090801	IL2RA, IL4RA
4			predicted gene in Y chromosome	Gm21350, Gm21890, Gm21661, Gm21791, Gm21845, Gm10945
5	ANGPT2,ANLN,BUB1B,CCNA2,CCNB1,CDK1,CENPN,CLDN5,EMCN,ESAM,KIF4,NUF2,PLVAP,ROBO4,SKA3,TIE1,TJP1	GOTERM_BP	GO:0007067~mitotic nuclear division	1.87e-09	CCNA2, ANLN, CCNB1, NUF2, CDK1, BUB1B, CENPN, SKA3
		GOTERM_BP	GO:0051301~cell division	5.06e-07	CCNA2, ANLN, CCNB1, NUF2, CDK1, BUB1B, SKA3
		GOTERM_BP	GO:0007049~cell cycle	8.95e-06	CCNA2, ANLN, CCNB1, NUF2, CDK1, BUB1B, SKA3
		GOTERM_CC	GO:0000776~kinetochore	0.000117	NUF2, BUB1B, CENPN, SKA3
		GOTERM_CC	GO:0005694~chromosome	0.000142	NUF2, BUB1B, CENPN, SKA3, KIF4
		GOTERM_CC	GO:0000775~chromosome, centromeric region	0.000189	NUF2, BUB1B, CENPN, SKA3
		GOTERM_MF	GO:0035173~histone kinase activity	0.002749	CCNB1, CDK1
		GOTERM_MF	GO:0016301~kinase activity	0.009726	CCNB1, TIE1, CDK1, BUB1B
		GOTERM_MF	GO:0005515~protein binding	0.009893	TJP1, CCNA2, CLDN5, ROBO4, CCNB1, ANGPT2, CDK1, BUB1B
		KEGG_PATHWAY	mmu04110:Cell cycle	0.000137	CCNA2, CCNB1, CDK1, BUB1B
		KEGG_PATHWAY	mmu04914:Progesterone-mediated oocyte maturation	0.00256	CCNA2, CCNB1, CDK1
		KEGG_PATHWAY	mmu04115:p53 signaling pathway	0.059432	CCNB1, CDK1
6	RPL36,RPL36-PS3,DOCK4,RPS10-PS1,GM9843,RPL27-PS3,RPS26-PS1	GOTERM_BP	GO:0006412~translation	0.043863	RPL36, RPL36-PS3
		GOTERM_CC	GO:0005840~ribosome	0.019032	RPL36, RPL36-PS3
		GOTERM_MF	GO:0003735~structural constituent of ribosome	0.030037	RPL36, RPL36-PS3
7	ATP6V0A4,ATP6V0D2,ATP6V0E,ATP6V1B1,ATP6V1C2,FNIP2	GOTERM_BP	GO:0015991~ATP hydrolysis coupled proton transport	4.59e-11	ATP6V0A4, ATP6V0D2, ATP6V0E, ATP6V1C2, ATP6V1B1
		GOTERM_BP	GO:0015992~proton transport	4.75e-10	ATP6V0A4, ATP6V0D2, ATP6V0E, ATP6V1C2, ATP6V1B1
		GOTERM_BP	GO:0006811~ion transport	0.000319	ATP6V0A4, ATP6V0D2, ATP6V0E, ATP6V1C2
		GOTERM_CC	GO:0033179~proton-transporting V-type ATPase, V0 domain	2.33e-06	ATP6V0A4, ATP6V0D2, ATP6V0E
		GOTERM_CC	GO:0016471~vacuolar proton-transporting V-type ATPase complex	4.7e-06	ATP6V0A4, ATP6V0D2, ATP6V1B1
		GOTERM_CC	GO:0005765~lysosomal membrane	0.001377	ATP6V0A4, ATP6V0D2, ATP6V1C2
		GOTERM_MF	GO:0015078~hydrogen ion transmembrane transporter activity	9.32e-12	ATP6V0A4, ATP6V0D2, ATP6V0E, ATP6V1C2, ATP6V1B1
		GOTERM_MF	GO:0046961~proton-transporting ATPase activity, rotational mechanism	9.14e-09	ATP6V0A4, ATP6V0D2, ATP6V0E, ATP6V1C2
		GOTERM_MF	GO:0008553~hydrogen-exporting ATPase activity, phosphorylative mechanism	3.58e-06	ATP6V0A4, ATP6V0D2, ATP6V1C2
		KEGG_PATHWAY	mmu04966:Collecting duct acid secretion	1.2e-10	ATP6V0A4, ATP6V0D2, ATP6V0E, ATP6V1C2, ATP6V1B1
		KEGG_PATHWAY	mmu04721:Synaptic vesicle cycle	3.83e-09	ATP6V0A4, ATP6V0D2, ATP6V0E, ATP6V1C2, ATP6V1B1
		KEGG_PATHWAY	mmu05323:Rheumatoid arthritis	1.2e-08	ATP6V0A4, ATP6V0D2, ATP6V0E, ATP6V1C2, ATP6V1B1
8	ALDH1A2,AOX2,AOX3,CYP2A4,CYP2F2	GOTERM_BP	GO:0055114~oxidation-reduction process	0.000202	AOX2, ALDH1A2, AOX3, CYP2F2
		GOTERM_BP	GO:0009115~xanthine catabolic process	0.001106	AOX2, AOX3
		GOTERM_BP	GO:0019373~epoxygenase P450 pathway	0.00662	CYP2A4, CYP2F2
		GOTERM_CC	GO:0031090~organelle membrane	0.018988	CYP2A4, CYP2F2
		GOTERM_CC	GO:0005829~cytosol	0.043606	AOX2, ALDH1A2, AOX3
		GOTERM_MF	GO:0005506~iron ion binding	7.01e-06	CYP2A4, AOX2, AOX3, CYP2F2
		GOTERM_MF	GO:0016491~oxidoreductase activity	0.000161	AOX2, ALDH1A2, AOX3, CYP2F2
		GOTERM_MF	GO:0004854~xanthine dehydrogenase activity	0.001146	AOX2, AOX3
		KEGG_PATHWAY	mmu00830:Retinol metabolism	5.94e-06	CYP2A4, AOX2, ALDH1A2, AOX3
		KEGG_PATHWAY	mmu00750:Vitamin B6 metabolism	0.004673	AOX2, AOX3
		KEGG_PATHWAY	mmu01100:Metabolic pathways	0.015718	CYP2A4, AOX2, ALDH1A2, AOX3
9	CNN1,LMOD1,MYL9,TPM2	GOTERM_BP	GO:0006936~muscle contraction	0.008273	TPM2, LMOD1
		GOTERM_CC	GO:0005856~cytoskeleton	0.009243	CNN1, TPM2, LMOD1
		GOTERM_MF	GO:0003779~actin binding	0.001108	CNN1, TPM2, LMOD1
10	CMA1,CPA3,MCPT4,TPSB2	GOTERM_BP	GO:0006508~proteolysis	3.32e-05	CPA3, TPSB2, CMA1, MCPT4
		GOTERM_BP	GO:0002002~regulation of angiotensin levels in blood	0.000498	CPA3, MCPT4
		GOTERM_BP	GO:0016485~protein processing	0.014201	CMA1, MCPT4
		GOTERM_CC	GO:0031012~extracellular matrix	0.044193	TPSB2, CMA1
		GOTERM_MF	GO:0008233~peptidase activity	2.57e-05	CPA3, TPSB2, CMA1, MCPT4
		GOTERM_MF	GO:0008236~serine-type peptidase activity	0.000259	TPSB2, CMA1, MCPT4
		GOTERM_MF	GO:0004252~serine-type endopeptidase activity	0.000437	TPSB2, CMA1, MCPT4
		KEGG_PATHWAY	mmu04614:Renin-angiotensin system	0.004551	CPA3, CMA1
11	APC,CD3G,IGHV1-73,ITK,KIF1A,KIF5A,KIF5C,RGS1,RGS4,SNAP25,SYT1	GOTERM_BP	GO:0030705~cytoskeleton-dependent intracellular transport	2.5e-05	KIF5C, KIF5A, KIF1A
		GOTERM_BP	GO:0007018~microtubule-based movement	0.000808	KIF5C, KIF5A, KIF1A
		GOTERM_BP	GO:0007163~establishment or maintenance of cell polarity	0.014836	APC, CD3G
		GOTERM_CC	GO:0043005~neuron projection	1e-06	SNAP25, SYT1, APC, KIF5C, KIF5A, KIF1A
		GOTERM_CC	GO:0030424~axon	2.37e-05	SNAP25, SYT1, APC, KIF5A, KIF1A
		GOTERM_CC	GO:0005871~kinesin complex	0.000305	KIF5C, KIF5A, KIF1A
		GOTERM_MF	GO:0003777~microtubule motor activity	0.000824	KIF5C, KIF5A, KIF1A
		GOTERM_MF	GO:0008017~microtubule binding	0.005539	APC, KIF5A, KIF1A
		GOTERM_MF	GO:0008574~ATP-dependent microtubule motor activity, plus-end-directed	0.007429	KIF5C, KIF5A
		KEGG_PATHWAY	mmu04721:Synaptic vesicle cycle	0.047419	SNAP25, SYT1
		KEGG_PATHWAY	mmu04660:T cell receptor signaling pathway	0.076275	ITK, CD3G
12	ENTPD4,ENTPD5,GUCY1B3,PDE2A,PDE3A	GOTERM_BP	GO:0071321~cellular response to cGMP	0.001327	PDE2A, PDE3A
		GOTERM_BP	GO:0019934~cGMP-mediated signaling	0.001769	PDE2A, PDE3A
		GOTERM_BP	GO:0043116~negative regulation of vascular permeability	0.002652	PDE2A, PDE3A
		GOTERM_MF	GO:0045134~uridine-diphosphatase activity	0.000917	ENTPD4, ENTPD5
		GOTERM_MF	GO:0016787~hydrolase activity	0.002531	ENTPD4, ENTPD5, PDE2A, PDE3A
		GOTERM_MF	GO:0004114~3',5'-cyclic-nucleotide phosphodiesterase activity	0.005492	PDE2A, PDE3A
		KEGG_PATHWAY	mmu00230:Purine metabolism	2.84e-07	GUCY1B3, ENTPD4, ENTPD5, PDE2A,PDE3A
		KEGG_PATHWAY	mmu04022:cGMP-PKG signaling pathway	0.002605	GUCY1B3, PDE2A, PDE3A
		KEGG_PATHWAY	mmu04924:Renin secretion	0.036425	GUCY1B3, PDE3A
13	CD200,CD226,CD96,ENPP1,ENPP3,KLRC1,PVR,UCK2	GOTERM_BP	GO:0008037~cell recognition	8.34e-06	CD226, PVR, CD200
		GOTERM_BP	GO:0007157~heterophilic cell-cell adhesion via plasma membrane cell adhesion molecules	0.000121	CD226, PVR, CD200
		GOTERM_BP	GO:0007156~homophilic cell adhesion via plasma membrane adhesion molecules	0.001183	CD226, PVR, CD200
		GOTERM_CC	GO:0005913~cell-cell adherens junction	0.005126	CD226, PVR, CD200
		GOTERM_CC	GO:0005887~integral component of plasma membrane	0.005508	ENPP1, CD226, PVR, CD200
		GOTERM_CC	GO:0016021~integral component of membrane	0.00897	CD96, ENPP1, CD226, KLRC1, ENPP3, PVR,CD200
		GOTERM_MF	GO:0050839~cell adhesion molecule binding	0.000338	CD226, PVR, CD200
		GOTERM_MF	GO:0035529~NADH pyrophosphatase activity	0.001203	ENPP1, ENPP3
		GOTERM_MF	GO:0004528~phosphodiesterase I activity	0.001604	ENPP1, ENPP3
		KEGG_PATHWAY	mmu00770:Pantothenate and CoA biosynthesis	0.01165	ENPP1, ENPP3
		KEGG_PATHWAY	mmu00500:Starch and sucrose metabolism	0.020636	ENPP1, ENPP3
		KEGG_PATHWAY	mmu00760:Nicotinate and nicotinamide metabolism	0.021276	ENPP1, ENPP3
14	C3AR1,CD93,CLEC4N,ELTD1,GPR116,HCST,KLRA9,KLRC2,MMRN2,MSR1,PTPRB	GOTERM_BP	GO:0001525~angiogenesis	0.088948	PTPRB, MMRN2
		GOTERM_CC	GO:0016021~integral component of membrane	0.003552	MSR1, PTPRB, KLRC2, CD93, CLEC4N, C3AR1, KLRA9, HCST
		GOTERM_MF	GO:0030246~carbohydrate binding	0.002485	CD93, CLEC4N, KLRA9
GO: gene ontology, BP: biological process, CC: cellular component, MF: molecular function, and KEGG: Kyoto encyclopedia of genes and genomes
